# Supplementary material for: Crystal structure generation with autoregressive large language modeling
Source: Nat Commun. 2024 Dec 6;15:10570. doi: 10.1038/s41467-024-54639-7 (PMC11624194; doi:10.1038/s41467-024-54639-7)
Supplement: Supplementary file 3 — Supplementary Dataset 1 [file 41467_2024_54639_MOESM3_ESM.csv]

Compound	E_hull_orig_DFT	E_hull_MCTS_DFT	Delta_E_DFT	E_ALIGNN_orig	E_ALIGNN_MCTS	Delta_E_ALIGNN
1	0.35	0.31	-0.04	0.07	-0.10	-0.17
2	1.11	1.24	0.13	0.97	0.86	-0.11
3	0.06	0.06	0.00	-0.01	-0.03	-0.02
4	0.52	0.45	-0.07	0.33	0.22	-0.11
5	0.21	0.22	0.01	-0.25	-0.34	-0.09
6	0.26	0.27	0.01	0.08	0.02	-0.06
7	0.00	0.00	0.00	-2.86	-2.95	-0.09
8	0.05	0.05	0.00	-2.06	-2.07	-0.01
9	0.54	0.31	-0.23	0.35	0.02	-0.33
10	0.17	0.20	0.03	-0.21	-0.36	-0.15
11	0.12	0.03	-0.09	-1.61	-2.08	-0.47
12	0.55	0.39	-0.16	-0.73	-1.19	-0.46
13	0.11	0.11	0.00	-0.65	-0.65	0.00
14	0.82	0.80	-0.02	0.70	0.45	-0.25
15	0.09	0.09	0.00	-0.18	-0.21	-0.03
16	0.59	0.54	-0.05	0.30	0.25	-0.05
17	0.67	0.89	0.22	0.69	0.58	-0.11
18	0.82	0.80	-0.02	0.30	0.15	-0.15
19	0.07	0.07	0.00	-2.45	-2.45	-0.01
20	0.30	0.30	0.00	-0.02	-0.05	-0.03
21	0.57	0.39	-0.18	0.49	0.23	-0.25
22	0.55	0.36	-0.19	-0.08	-0.26	-0.18
23	0.05	0.05	0.00	-1.55	-1.61	-0.06
24	0.07	0.06	-0.01	-2.23	-2.24	-0.01
25	0.54	0.18	-0.36	0.33	-0.08	-0.41
26	0.82	0.58	-0.24	0.27	0.10	-0.16
27	0.76	0.76	0.00	-0.09	-0.14	-0.05
28	0.07	0.07	0.00	-0.77	-0.90	-0.13
29	0.53	0.43	-0.10	0.45	0.14	-0.31
30	0.30	0.29	-0.01	0.04	-0.11	-0.15
31	0.15	0.11	-0.04	-0.31	-0.51	-0.20
32	0.27	0.28	0.01	0.06	0.03	-0.03
33	0.49	0.48	-0.01	-0.20	-0.36	-0.16
34	0.11	0.11	0.00	-0.41	-0.44	-0.03
35	0.23	0.19	-0.04	-0.27	-0.31	-0.03
36	0.55	0.49	-0.06	0.24	0.11	-0.13
37	0.07	0.07	0.00	-0.41	-0.41	0.00
38	0.45	0.41	-0.04	-0.07	-0.10	-0.03
39	0.10	0.06	-0.04	-2.28	-2.34	-0.05
40	0.10	0.10	0.00	-0.23	-0.27	-0.04
41	0.04	0.04	0.00	-0.76	-0.77	-0.01
42	0.51	0.33	-0.18	-0.08	-0.27	-0.19
43	0.20	0.18	-0.02	0.01	-0.18	-0.19
44	0.46	0.22	-0.24	-0.49	-0.72	-0.24
45	0.24	0.24	0.00	-2.74	-2.81	-0.07
46	0.76	0.92	0.16	0.59	0.45	-0.14
47	0.51	0.52	0.01	-0.15	-0.16	-0.02
48	0.03	0.04	0.01	-3.03	-3.08	-0.05
49	0.27	0.26	-0.01	0.15	-0.01	-0.16
50	0.98	0.69	-0.29	0.63	0.16	-0.47
51	0.20	0.19	-0.01	-0.43	-0.51	-0.08
52	0.90	0.63	-0.27	0.49	0.24	-0.25
53	0.19	0.25	0.06	0.23	0.03	-0.19
54	0.37	0.35	-0.02	-0.78	-0.86	-0.08
55	0.28	0.28	0.00	0.01	-0.07	-0.08
56	0.49	0.36	-0.13	0.34	-0.07	-0.41
57	0.00	0.00	0.00	-2.00	-2.05	-0.05
58	0.14	0.34	0.20	0.00	-0.01	-0.01
59	1.22	0.58	-0.64	0.57	0.12	-0.45
60	1.55	0.75	-0.80	0.72	0.53	-0.19
61	0.25	0.24	-0.01	-2.05	-2.18	-0.14
62	0.28	0.19	-0.09	-0.01	-0.11	-0.10
63	0.14	0.14	0.00	-1.62	-1.66	-0.04
64	0.69	0.54	-0.15	0.07	-0.08	-0.15
65	0.50	0.59	0.09	-1.04	-1.58	-0.54
66	0.14	0.14	0.00	-0.55	-0.56	-0.01
67	0.30	0.18	-0.12	-0.17	-0.32	-0.15
68	0.45	0.30	-0.15	0.35	0.17	-0.18
69	0.17	0.21	0.04	-0.47	-0.59	-0.12
70	0.16	0.16	0.00	0.13	0.08	-0.06
71	1.40	1.41	0.01	1.19	1.10	-0.09
72	0.11	0.11	0.00	-2.62	-2.82	-0.21
73	0.76	0.69	-0.07	0.84	0.43	-0.41
74	0.29	0.15	-0.14	0.17	0.00	-0.17
75	1.43	1.39	-0.04	1.36	1.30	-0.06
76	0.09	0.18	0.09	-0.72	-0.95	-0.23
77	0.70	0.40	-0.30	0.55	0.19	-0.36
78	0.35	0.44	0.09	0.19	0.14	-0.05
79	0.03	0.03	0.00	-0.27	-0.29	-0.02
80	0.58	0.74	0.16	0.49	0.30	-0.19
81	0.30	0.09	-0.21	-0.26	-0.39	-0.13
82	0.02	0.03	0.01	-2.03	-2.28	-0.25
83	0.07	0.07	0.00	-1.82	-1.85	-0.02
84	0.94	0.69	-0.25	0.64	0.09	-0.55
85	0.00	0.00	0.00	-1.38	-1.41	-0.03
86	0.35	0.56	0.21	0.23	0.16	-0.06
87	0.21	0.21	0.00	0.00	-0.12	-0.12
88	0.25	0.24	-0.01	-2.63	-2.78	-0.15
89	0.53	0.40	-0.13	0.12	-0.05	-0.17
90	0.53	0.26	-0.27	0.18	-0.03	-0.21
91	0.16	0.25	0.09	0.28	-0.51	-0.79
92	1.08	0.50	-0.58	0.91	0.39	-0.52
93	0.18	0.18	0.00	-2.12	-2.18	-0.06
94	0.07	0.07	0.00	-2.42	-2.45	-0.03
95	0.36	0.36	0.00	0.07	0.05	-0.02
96	0.43	0.35	-0.08	-0.05	-0.20	-0.15
97	0.59	0.60	0.01	0.13	-0.02	-0.15
98	0.49	0.49	0.00	0.03	-0.08	-0.11
99	0.23	0.17	-0.06	0.19	0.10	-0.09
100	0.16	0.13	-0.03	-0.02	-0.10	-0.09
101	1.12	1.09	-0.03	0.53	0.45	-0.08
102	0.14	0.07	-0.07	-2.59	-2.77	-0.18
