# Supplementary material for: Crystal structure generation with autoregressive large language modeling
Source: Nat Commun. 2024 Dec 6;15:10570. doi: 10.1038/s41467-024-54639-7 (PMC11624194; doi:10.1038/s41467-024-54639-7)
Supplement: Supplementary file 6 — Source Data [file 41467_2024_54639_MOESM6_ESM.zip]

Archive with 16 entries (14 files):
- fig3_cifs/
- fig3_cifs/AuO2_generated.cif
- fig3_cifs/CsCuTePt_generated.cif
- fig3_cifs/Ba2MnCr_generated.cif
- fig3_cifs/Na4Cu4Sn8Se20_Cmcm.cif
- fig3_cifs/Sm2BS4_generated.cif
- fig3_cifs/YbMn6Sn6_generated.cif
- fig3_cifs/LiTa2NiSe5_generated.cif
- fig3_cifs/Ta8Ni4Se20_Cmcm.cif
- fig3_cifs/KRb2TiF6_generated.cif
- fig6_cifs/
- fig6_cifs/Ca2YSbO6.cif
- fig6_cifs/NaAlS2.cif
- fig6_cifs/Li2FeSiO4.cif
- fig6_cifs/Ba4Na2Ir2O11.cif
- source-data.xlsx
