# Supplementary material for: Crystal structure generation with autoregressive large language modeling
Source: Nat Commun. 2024 Dec 6;15:10570. doi: 10.1038/s41467-024-54639-7 (PMC11624194; doi:10.1038/s41467-024-54639-7)
Supplement: Supplementary file 6 — Source Data [file 41467_2024_54639_MOESM6_ESM.zip › fig3_cifs/Na4Cu4Sn8Se20_Cmcm.cif]

# OQMD Entry 1751161 NaCuSn2Se5 Na2Cu2Sn4Se10
# generated using pymatgen
data_Na4Cu4Sn8Se20
_symmetry_space_group_name_H-M Cmcm
_cell_length_a 3.8590
_cell_length_b 13.4832
_cell_length_c 17.4332
_cell_angle_alpha 90.0000
_cell_angle_beta 90.0000
_cell_angle_gamma 90.0000
_symmetry_Int_Tables_number 63
_chemical_formula_structural NaCuSn2Se5
_chemical_formula_sum 'Na4 Cu4 Sn8 Se20'
_cell_volume 907.0682
_cell_formula_units_Z 4
loop_
 _symmetry_equiv_pos_site_id
 _symmetry_equiv_pos_as_xyz
  1  'x+1/2, -y+1/2, -z'
  2  '-x+1/2, y+1/2, -z+1/2'
  3  '-x+1/2, -y+1/2, -z'
  4  '-x, y, -z+1/2'
  5  '-x, -y, -z'
  6  '-x, -y, z+1/2'
  7  'x, -y, -z'
  8  'x, y, z'
  9  'x, y, -z-1/2'
  10  '-x, y, z'
  11  'x, -y, z-1/2'
  12  'x+1/2, y+1/2, z'
  13  '-x+1/2, -y+1/2, z+1/2'
  14  'x+1/2, y+1/2, -z-1/2'
  15  '-x+1/2, y+1/2, z'
  16  'x+1/2, -y+1/2, z-1/2'
loop_
_atom_site_type_symbol
_atom_site_label
_atom_site_symmetry_multiplicity
_atom_site_fract_x
_atom_site_fract_y
_atom_site_fract_z
_atom_site_occupancy
Na Na0 4 0.0000 0.0382 0.7500 1
Cu Cu1 4 0.0000 0.3324 0.7500 1
Sn Sn2 8 0.0000 0.2103 0.0920 1
Se Se3 8 0.0000 0.1507 0.5601 1
Se Se4 8 0.0000 0.4248 0.6294 1
Se Se5 4 0.0000 0.2840 0.2500 1
