# Supplementary material for: Crystal structure generation with autoregressive large language modeling
Source: Nat Commun. 2024 Dec 6;15:10570. doi: 10.1038/s41467-024-54639-7 (PMC11624194; doi:10.1038/s41467-024-54639-7)
Supplement: Supplementary file 6 — Source Data [file 41467_2024_54639_MOESM6_ESM.zip › fig3_cifs/YbMn6Sn6_generated.cif]

# generated using pymatgen
data_Yb(MnSn)6
_symmetry_space_group_name_H-M   P6/mmm
_cell_length_a   5.48810000
_cell_length_b   5.48810000
_cell_length_c   8.83230000
_cell_angle_alpha   90.00000000
_cell_angle_beta   90.00000000
_cell_angle_gamma   120.00000000
_symmetry_Int_Tables_number   191
_chemical_formula_structural   Yb(MnSn)6
_chemical_formula_sum   'Yb1 Mn6 Sn6'
_cell_volume   230.38196383
_cell_formula_units_Z   1
loop_
 _symmetry_equiv_pos_site_id
 _symmetry_equiv_pos_as_xyz
  1  'x, y, z'
  2  '-x, -y, -z'
  3  'x-y, x, z'
  4  '-x+y, -x, -z'
  5  '-y, x-y, z'
  6  'y, -x+y, -z'
  7  '-x, -y, z'
  8  'x, y, -z'
  9  '-x+y, -x, z'
  10  'x-y, x, -z'
  11  'y, -x+y, z'
  12  '-y, x-y, -z'
  13  '-y, -x, -z'
  14  'y, x, z'
  15  '-x, -x+y, -z'
  16  'x, x-y, z'
  17  '-x+y, y, -z'
  18  'x-y, -y, z'
  19  'y, x, -z'
  20  '-y, -x, z'
  21  'x, x-y, -z'
  22  '-x, -x+y, z'
  23  'x-y, -y, -z'
  24  '-x+y, y, z'
loop_
 _atom_site_type_symbol
 _atom_site_label
 _atom_site_symmetry_multiplicity
 _atom_site_fract_x
 _atom_site_fract_y
 _atom_site_fract_z
 _atom_site_occupancy
  Yb  Yb0  1  0.00000000  0.00000000  0.00000000  1
  Mn  Mn1  6  0.00000000  0.50000000  0.24580000  1
  Sn  Sn2  2  0.00000000  0.00000000  0.33060000  1
  Sn  Sn3  2  0.33333333  0.66666667  0.00000000  1
  Sn  Sn4  2  0.33333333  0.66666667  0.50000000  1
