# Supplementary material for: Crystal structure generation with autoregressive large language modeling
Source: Nat Commun. 2024 Dec 6;15:10570. doi: 10.1038/s41467-024-54639-7 (PMC11624194; doi:10.1038/s41467-024-54639-7)
Supplement: Supplementary file 6 — Source Data [file 41467_2024_54639_MOESM6_ESM.zip › fig3_cifs/LiTa2NiSe5_generated.cif]

# generated using pymatgen
data_LiTa2NiSe5
_symmetry_space_group_name_H-M   Cmcm
_cell_length_a   3.51660000
_cell_length_b   13.36240000
_cell_length_c   15.15590000
_cell_angle_alpha   90.00000000
_cell_angle_beta   90.00000000
_cell_angle_gamma   90.00000000
_symmetry_Int_Tables_number   63
_chemical_formula_structural   LiTa2NiSe5
_chemical_formula_sum   'Li4 Ta8 Ni4 Se20'
_cell_volume   712.17901225
_cell_formula_units_Z   4
loop_
 _symmetry_equiv_pos_site_id
 _symmetry_equiv_pos_as_xyz
  1  'x, y, z'
  2  '-x, -y, -z'
  3  '-x, -y, z+1/2'
  4  'x, y, -z+1/2'
  5  'x, -y, -z'
  6  '-x, y, z'
  7  '-x, y, -z+1/2'
  8  'x, -y, z+1/2'
  9  'x+1/2, y+1/2, z'
  10  '-x+1/2, -y+1/2, -z'
  11  '-x+1/2, -y+1/2, z+1/2'
  12  'x+1/2, y+1/2, -z+1/2'
  13  'x+1/2, -y+1/2, -z'
  14  '-x+1/2, y+1/2, z'
  15  '-x+1/2, y+1/2, -z+1/2'
  16  'x+1/2, -y+1/2, z+1/2'
loop_
 _atom_site_type_symbol
 _atom_site_label
 _atom_site_symmetry_multiplicity
 _atom_site_fract_x
 _atom_site_fract_y
 _atom_site_fract_z
 _atom_site_occupancy
  Li  Li0  4  0.00000000  0.47030000  0.25000000  1
  Ta  Ta1  8  0.00000000  0.28300000  0.60010000  1
  Ni  Ni2  4  0.00000000  0.17630000  0.25000000  1
  Se  Se3  8  0.00000000  0.08260000  0.13110000  1
  Se  Se4  8  0.00000000  0.35460000  0.05570000  1
  Se  Se5  4  0.00000000  0.20390000  0.75000000  1
