# Supplementary material for: Crystal structure generation with autoregressive large language modeling
Source: Nat Commun. 2024 Dec 6;15:10570. doi: 10.1038/s41467-024-54639-7 (PMC11624194; doi:10.1038/s41467-024-54639-7)
Supplement: Supplementary file 6 — Source Data [file 41467_2024_54639_MOESM6_ESM.zip › fig3_cifs/Ta8Ni4Se20_Cmcm.cif]

# OQMD Entry 11430 Ta2NiSe5 Ta4Ni2Se10
# generated using pymatgen
data_Ta8Ni4Se20
_symmetry_space_group_name_H-M Cmcm
_cell_length_a 3.5043
_cell_length_b 13.3662
_cell_length_c 15.7497
_cell_angle_alpha 90.0000
_cell_angle_beta 90.0000
_cell_angle_gamma 90.0000
_symmetry_Int_Tables_number 63
_chemical_formula_structural Ta2NiSe5
_chemical_formula_sum 'Ta8 Ni4 Se20'
_cell_volume 737.7043
_cell_formula_units_Z 4
loop_
 _symmetry_equiv_pos_site_id
 _symmetry_equiv_pos_as_xyz
  1  'x+1/2, -y+1/2, -z'
  2  '-x+1/2, y+1/2, -z+1/2'
  3  '-x+1/2, -y+1/2, -z'
  4  '-x, y, -z+1/2'
  5  '-x, -y, -z'
  6  '-x, -y, z+1/2'
  7  'x, -y, -z'
  8  'x, y, z'
  9  'x, y, -z-1/2'
  10  '-x, y, z'
  11  'x, -y, z-1/2'
  12  'x+1/2, y+1/2, z'
  13  '-x+1/2, -y+1/2, z+1/2'
  14  'x+1/2, y+1/2, -z-1/2'
  15  '-x+1/2, y+1/2, z'
  16  'x+1/2, -y+1/2, z-1/2'
loop_
_atom_site_type_symbol
_atom_site_label
_atom_site_symmetry_multiplicity
_atom_site_fract_x
_atom_site_fract_y
_atom_site_fract_z
_atom_site_occupancy
Ta Ta0 8 0.0000 0.2215 0.6104 1
Ni Ni1 4 0.0000 0.2978 0.2500 1
Se Se2 8 0.0000 0.1494 0.0494 1
Se Se3 8 0.0000 0.4151 0.1385 1
Se Se4 4 0.0000 0.3236 0.7500 1
