# Supplementary material for: Crystal structure generation with autoregressive large language modeling
Source: Nat Commun. 2024 Dec 6;15:10570. doi: 10.1038/s41467-024-54639-7 (PMC11624194; doi:10.1038/s41467-024-54639-7)
Supplement: Supplementary file 6 — Source Data [file 41467_2024_54639_MOESM6_ESM.zip › fig6_cifs/Ca2YSbO6.cif]

# generated using pymatgen
data_Ca2YSbO6
_symmetry_space_group_name_H-M   P2_1/c
_cell_length_a   5.65087271
_cell_length_b   5.85315738
_cell_length_c   9.84978738
_cell_angle_alpha   90.00000000
_cell_angle_beta   125.00538911
_cell_angle_gamma   90.00000000
_symmetry_Int_Tables_number   14
_chemical_formula_structural   Ca2YSbO6
_chemical_formula_sum   'Ca4 Y2 Sb2 O12'
_cell_volume   266.85079191
_cell_formula_units_Z   2
loop_
 _symmetry_equiv_pos_site_id
 _symmetry_equiv_pos_as_xyz
  1  'x, y, z'
  2  '-x, -y, -z'
  3  '-x, y+1/2, -z+1/2'
  4  'x, -y+1/2, z+1/2'
loop_
 _atom_site_type_symbol
 _atom_site_label
 _atom_site_symmetry_multiplicity
 _atom_site_fract_x
 _atom_site_fract_y
 _atom_site_fract_z
 _atom_site_occupancy
  Ca  Ca0  4  0.23690679  0.56019698  0.25206554  1
  Y  Y1  2  0.50000000  0.00000000  0.50000000  1
  Sb  Sb2  2  0.00000000  0.00000000  0.00000000  1
  O  O3  4  0.11881442  0.70677090  0.93836775  1
  O  O4  4  0.23532042  0.17791296  0.94442318  1
  O  O5  4  0.34685333  0.55604790  0.73538745  1
