# Supplementary material for: Crystal structure generation with autoregressive large language modeling
Source: Nat Commun. 2024 Dec 6;15:10570. doi: 10.1038/s41467-024-54639-7 (PMC11624194; doi:10.1038/s41467-024-54639-7)
Supplement: Supplementary file 6 — Source Data [file 41467_2024_54639_MOESM6_ESM.zip › fig6_cifs/NaAlS2.cif]

# generated using pymatgen
data_NaAlS2
_symmetry_space_group_name_H-M   P2_1
_cell_length_a   10.23301234
_cell_length_b   10.27672674
_cell_length_c   13.70265837
_cell_angle_alpha   90.00000000
_cell_angle_beta   100.89935311
_cell_angle_gamma   90.00000000
_symmetry_Int_Tables_number   4
_chemical_formula_structural   NaAlS2
_chemical_formula_sum   'Na16 Al16 S32'
_cell_volume   1415.00283175
_cell_formula_units_Z   16
loop_
 _symmetry_equiv_pos_site_id
 _symmetry_equiv_pos_as_xyz
  1  'x, y, z'
  2  '-x+1/2, -y+13/954, -z+1/2'
  3  '-x, y+1/2, -z'
  4  'x+1/2, -y+245/477, z+1/2'
loop_
 _atom_site_type_symbol
 _atom_site_label
 _atom_site_symmetry_multiplicity
 _atom_site_fract_x
 _atom_site_fract_y
 _atom_site_fract_z
 _atom_site_occupancy
  Na  Na0  4  0.03101948  0.06659126  0.62625572  1
  Na  Na1  4  0.03299811  0.94182920  0.12663579  1
  Na  Na2  4  0.21448091  0.69204850  0.86615127  1
  Na  Na3  4  0.21972881  0.32060194  0.36836331  1
  Al  Al4  4  0.10058692  0.94174729  0.40253059  1
  Al  Al5  4  0.10152825  0.06762080  0.90232695  1
  Al  Al6  4  0.15010979  0.69461855  0.59472998  1
  Al  Al7  4  0.15048916  0.31591468  0.09431535  1
  S  S8  4  0.00800099  0.31960899  0.49767282  1
  S  S9  4  0.00903187  0.69063314  0.99877188  1
  S  S10  4  0.04943067  0.43941572  0.19573542  1
  S  S11  4  0.05055283  0.56818012  0.69564162  1
  S  S12  4  0.19952471  0.81701156  0.30186623  1
  S  S13  4  0.20116970  0.19113580  0.80105345  1
  S  S14  4  0.24928449  0.56121011  0.50084782  1
  S  S15  4  0.24992201  0.07421029  0.49822080  1
