# Supplementary material for: Crystal structure generation with autoregressive large language modeling
Source: Nat Commun. 2024 Dec 6;15:10570. doi: 10.1038/s41467-024-54639-7 (PMC11624194; doi:10.1038/s41467-024-54639-7)
Supplement: Supplementary file 6 — Source Data [file 41467_2024_54639_MOESM6_ESM.zip › fig6_cifs/Li2FeSiO4.cif]

# generated using pymatgen
data_Li2FeSiO4
_symmetry_space_group_name_H-M   Pna2_1
_cell_length_a   10.98749310
_cell_length_b   6.27756643
_cell_length_c   5.02610100
_cell_angle_alpha   90.00000000
_cell_angle_beta   90.00000000
_cell_angle_gamma   90.00000000
_symmetry_Int_Tables_number   33
_chemical_formula_structural   Li2FeSiO4
_chemical_formula_sum   'Li8 Fe4 Si4 O16'
_cell_volume   346.67389863
_cell_formula_units_Z   4
loop_
 _symmetry_equiv_pos_site_id
 _symmetry_equiv_pos_as_xyz
  1  'x, y, z'
  2  '-x, -y, z+1/2'
  3  '-x+1/2, y+1/2, z+1/2'
  4  'x+1/2, -y+1/2, z'
loop_
 _atom_site_type_symbol
 _atom_site_label
 _atom_site_symmetry_multiplicity
 _atom_site_fract_x
 _atom_site_fract_y
 _atom_site_fract_z
 _atom_site_occupancy
  Li  Li0  4  0.07551571  0.24266331  0.76505639  1
  Li  Li1  4  0.15968861  0.00197624  0.26463788  1
  Fe  Fe2  4  0.16599089  0.49364475  0.26087058  1
  Si  Si3  4  0.08677133  0.75082649  0.77177862  1
  O  O4  4  0.05486503  0.24813838  0.16071970  1
  O  O5  4  0.08592860  0.75286464  0.09968002  1
  O  O6  4  0.15649594  0.96822106  0.66582579  1
  O  O7  4  0.15992939  0.53255345  0.67411994  1
