# Supplementary material for: Crystal structure generation with autoregressive large language modeling
Source: Nat Commun. 2024 Dec 6;15:10570. doi: 10.1038/s41467-024-54639-7 (PMC11624194; doi:10.1038/s41467-024-54639-7)
Supplement: Supplementary file 6 — Source Data [file 41467_2024_54639_MOESM6_ESM.zip › fig6_cifs/Ba4Na2Ir2O11.cif]

# generated using pymatgen
data_Ba4Na2Ir2O11
_symmetry_space_group_name_H-M   Cm
_cell_length_a   10.30763175
_cell_length_b   5.99536046
_cell_length_c   10.26882279
_cell_angle_alpha   90.00000000
_cell_angle_beta   108.53367238
_cell_angle_gamma   90.00000000
_symmetry_Int_Tables_number   8
_chemical_formula_structural   Ba4Na2Ir2O11
_chemical_formula_sum   'Ba8 Na4 Ir4 O22'
_cell_volume   601.68052407
_cell_formula_units_Z   2
loop_
 _symmetry_equiv_pos_site_id
 _symmetry_equiv_pos_as_xyz
  1  'x, y, z'
  2  'x, -y, z'
  3  'x+1/2, y+1/2, z'
  4  'x+1/2, -y+1/2, z'
loop_
 _atom_site_type_symbol
 _atom_site_label
 _atom_site_symmetry_multiplicity
 _atom_site_fract_x
 _atom_site_fract_y
 _atom_site_fract_z
 _atom_site_occupancy
  Ba  Ba0  2  0.12685401  0.50000000  0.85319270  1
  Ba  Ba1  2  0.15601231  0.00000000  0.39843876  1
  Ba  Ba2  2  0.38294838  0.50000000  0.60580401  1
  Ba  Ba3  2  0.39978512  0.00000000  0.14244752  1
  Na  Na4  2  0.26015542  0.50000000  0.25202403  1
  Na  Na5  2  0.26594647  0.00000000  0.75450050  1
  Ir  Ir6  2  0.01659480  0.50000000  0.49910208  1
  Ir  Ir7  2  0.01749262  0.00000000  0.99541669  1
  O  O8  4  0.12801448  0.22884970  0.11205818  1
  O  O9  4  0.13180844  0.27220762  0.61672759  1
  O  O10  4  0.37928382  0.27787447  0.91877813  1
  O  O11  4  0.40139362  0.23218064  0.38198113  1
  O  O12  2  0.10723645  0.00000000  0.86579925  1
  O  O13  2  0.13156661  0.50000000  0.38404726  1
  O  O14  2  0.39919651  0.00000000  0.61742005  1
