# Supplementary material for: Crystal structure generation with autoregressive large language modeling
Source: Nat Commun. 2024 Dec 6;15:10570. doi: 10.1038/s41467-024-54639-7 (PMC11624194; doi:10.1038/s41467-024-54639-7)
Supplement: Supplementary file 6 — Source Data [file 41467_2024_54639_MOESM6_ESM.zip › source-data.xlsx]

## Sheet: Figure 2a
Figure 2a
		True Cell Length (Å)	Generated Cell Length (Å)
	0	8.3907	8.554
	1	3.02	3.0449
	2	5.5395	5.4811
	3	2.6201	2.3672
	4	5.0252	5.4934
	5	6.7644	7.0113
	6	6.2965	6.1543
	7	6.2965	6.1543
	8	5.3056	4.8442
	9	3.1152	3.1133
	10	3.1152	3.1133
	11	8.1186	8.0962
	12	4.3772	4.4477
	13	3.6518	3.6732
	14	7.4635	7.154
	15	3.0345	2.6931
	16	3.0345	2.6931
	17	7.2633	8.3294
	18	3.9889	3.8228
	19	4.8668	5.1087
	20	11.997	11.4681
	21	3.8366	3.8904
	22	3.8366	3.8904
	23	7.3893	7.4359
	24	6.7665	6.8079
	25	6.7665	6.8079
	26	6.7665	6.8079
	27	4.0975	4.1626
	28	4.0975	4.1626
	29	8.8334	8.6445
	30	7.4725	7.5278
	31	7.4725	7.5278
	32	7.4725	7.5278
	33	5.9798	5.9493
	34	6.2162	6.2336
	35	11.016	10.7459
	36	7.2848	7.2968
	37	7.2848	7.2968
	38	7.2848	7.2968
	39	4.2467	4.2691
	40	4.2467	4.2691
	41	7.3427	7.2703
	42	4.8037	4.7567
	43	4.8037	4.7567
	44	2.7694	2.7734
	45	7.3487	7.3678
	46	7.3487	7.3678
	47	7.3487	7.3678
	48	6.7488	6.7447
	49	6.7488	6.7447
	50	6.7488	6.7447
	51	3.1864	3.1129
	52	3.1864	3.1129
	53	8.4507	8.9164
	54	10.7024	10.9021
	55	3.5121	3.421
	56	5.7642	5.8965
	57	5.2883	5.3414
	58	9.0623	8.9426
	59	10.3622	10.3955
	60	3.9343	3.9313
	61	3.9343	3.9313
	62	24.624	24.9037
	63	11.5917	11.474
	64	2.9269	2.982
	65	5.5687	5.5833
	66	7.4563	7.4626
	67	7.4563	7.4626
	68	7.4563	7.4626
	69	2.7932	2.8046
	70	2.7932	2.8046
	71	27.9334	27.8432
	72	4.0225	4.0925
	73	4.0225	4.0925
	74	25.7489	23.1171
	75	2.9509	2.9483
	76	2.9509	2.9483
	77	27.2091	27.1719
	78	6.4541	6.4665
	79	6.4541	6.4665
	80	6.4541	6.4665
	81	5.5023	5.3848
	82	5.9331	5.8828
	83	9.5609	9.3901
	84	7.0527	7.0792
	85	7.0527	7.0792
	86	7.0527	7.0792
	87	6.3619	6.5599
	88	7.6238	7.566
	89	3.7468	3.7224
	90	3.2938	3.2893
	91	3.2938	3.2893
	92	31.3754	31.8032
	93	7.5041	7.5214
	94	7.5041	7.5214
	95	7.5041	7.5214
	96	4.3103	4.2185
	97	12.0662	12.1421
	98	6.9782	7.0614
	99	3.0466	3.05
	100	3.0466	3.05
	101	8.5331	8.7225
	102	7.4412	7.4128
	103	7.4412	7.4128
	104	7.4412	7.4128
	105	4.0138	3.9718
	106	5.3439	5.4252
	107	8.2399	8.412
	108	7.3263	7.3045
	109	7.3263	7.3045
	110	7.3263	7.3045
	111	4.6176	4.5371
	112	4.6176	4.5371
	113	3.9338	3.9965
	114	3.9447	3.9162
	115	3.9447	3.9162
	116	7.4564	7.466
	117	3.2979	3.3344
	118	4.5086	4.5067
	119	8.8446	8.7708
	120	6.3936	6.3935
	121	6.3936	6.3935
	122	6.3936	6.3935
	123	3.6626	3.6898
	124	3.6626	3.6898
	125	31.4162	31.3613
	126	3.7719	3.8366
	127	6.2209	6.2384
	128	7.7155	7.7673
	129	7.1569	7.1765
	130	7.1569	7.1765
	131	7.1569	7.1765
	132	7.0354	7.0223
	133	7.0354	7.0223
	134	7.0354	7.0223
	135	2.6616	2.6717
	136	4.1874	4.1853
	137	4.6418	4.6514
	138	2.9139	2.8806
	139	2.9139	2.8806
	140	6.6075	6.7469
	141	9.9072	10.0525
	142	9.9072	10.0525
	143	5.1327	5.0049
	144	6.968	7.0267
	145	6.968	7.0267
	146	6.968	7.0267
	147	10.4756	10.6692
	148	3.2351	3.2977
	149	6.9466	6.851
	150	6.5681	6.5302
	151	6.5681	6.5302
	152	6.5681	6.5302
	153	4.1337	4.1642
	154	4.1337	4.1642
	155	8.5731	8.491
	156	7.6316	7.7438
	157	7.6316	7.7438
	158	7.6316	7.7438
	159	5.0836	5.0477
	160	5.0836	5.0477
	161	24.2046	24.1698
	162	3.2023	3.2634
	163	5.5412	5.6191
	164	6.7444	7.0543
	165	4.8909	4.9938
	166	5.3894	5.4505
	167	7.4853	7.2448
	168	4.4151	4.432
	169	4.4151	4.432
	170	7.9032	7.7413
	171	7.196	7.261
	172	7.196	7.261
	173	7.196	7.261
	174	6.3747	6.3833
	175	6.3747	6.3833
	176	6.3747	6.3833
	177	4.8806	4.8538
	178	4.8806	4.8538
	179	3.855	4.0067
	180	4.2623	4.3592
	181	4.4551	4.474
	182	4.5827	4.5327
	183	3.6958	3.6974
	184	3.6958	3.6974
	185	2.6425	2.7043
	186	4.2805	4.1594
	187	4.2805	4.1594
	188	20.5531	21.8892
	189	7.5006	7.4996
	190	7.5006	7.4996
	191	7.5006	7.4996
	192	6.6212	6.4554
	193	7.9319	8.2297
	194	3.7242	3.6762
	195	4.0176	4.213
	196	4.7246	4.5383
	197	5.0334	5.1063
	198	5.8096	5.7503
	199	5.8096	5.7503
	200	5.8096	5.7503
	201	4.0563	4.0451
	202	4.0563	4.0451
	203	9.9593	9.9913
	204	5.8728	5.8792
	205	5.8728	5.8792
	206	5.8728	5.8792
	207	4.0767	4.0639
	208	4.0767	4.0639
	209	9.1593	9.202
	210	4.9676	5.0336
	211	4.9676	5.0336
	212	3.8797	3.9043
	213	5.3194	5.499
	214	5.6277	5.7555
	215	4.3863	4.5892
	216	6.4237	6.4105
	217	6.4237	6.4105
	218	6.4237	6.4105
	219	3.9521	3.9263
	220	3.9521	3.9263
	221	8.4714	8.61
	222	4.7549	4.7671
	223	8.2648	8.3568
	224	4.5614	4.6116
	225	3.1431	3.0853
	226	4.3591	4.6304
	227	5.7741	5.6058
	228	3.9047	3.9205
	229	3.9047	3.9205
	230	8.2815	8.1398
	231	3.1501	3.1204
	232	3.5007	3.1563
	233	7.8661	9.3526
	234	9.6861	9.6116
	235	7.8973	7.5555
	236	9.7777	9.9621
	237	6.02	6.0058
	238	6.02	6.0058
	239	6.02	6.0058
	240	2.7051	2.7271
	241	4.2047	4.1262
	242	8.5528	8.6818
	243	3.4087	3.3864
	244	3.4087	3.3864
	245	12.09	12.375
	246	7.5203	7.4958
	247	7.5203	7.4958
	248	7.5203	7.4958
	249	9.5733	9.5634
	250	9.5733	9.5634
	251	9.5733	9.5634
	252	11.6417	11.6489
	253	3.6488	3.3009
	254	6.325	6.7216
	255	4.4617	4.6269
	256	4.4617	4.6269
	257	8.9103	8.2344
	258	4.4641	4.7951
	259	4.4641	4.7951
	260	4.0905	3.641
	261	4.5482	4.5999
	262	4.5482	4.5999
	263	6.1389	5.9973
	264	5.4417	5.464
	265	9.0198	9.1137
	266	2.9086	2.9016
	267	6.8377	6.8393
	268	6.8377	6.8393
	269	6.8377	6.8393
	270	6.7691	6.7881
	271	6.7691	6.7881
	272	6.7691	6.7881
	273	4.4234	4.7212
	274	4.6496	5.0032
	275	7.5879	6.4128
	276	6.4954	6.5028
	277	6.4954	6.5028
	278	6.4954	6.5028
	279	6.7746	6.8011
	280	6.7746	6.8011
	281	6.7746	6.8011
	282	8.6671	8.7856
	283	8.6671	8.7856
	284	3.792	3.8077
	285	4.9797	4.9809
	286	4.9797	4.9809
	287	3.8586	3.8822
	288	3.9753	3.9371
	289	3.9753	3.9371
	290	9.2894	9.4482
	291	11.8903	11.9966
	292	11.8903	11.9966
	293	11.8903	11.9966
	294	4.5043	4.4
	295	6.0794	4.6205
	296	4.3109	6.1918
	297	2.8968	2.9399
	298	4.1202	4.116
	299	8.0746	7.9721
	300	5.6063	5.8043
	301	7.1353	7.1571
	302	3.189	3.0872
	303	3.4298	3.4203
	304	3.4298	3.4203
	305	15.7297	15.9246
	306	3.3329	3.3315
	307	3.3329	3.3315
	308	8.4428	8.5319
	309	7.0469	7.0705
	310	7.0469	7.0705
	311	7.0469	7.0705
	312	3.8355	3.8219
	313	3.8355	3.8219
	314	8.2787	8.378
	315	6.6485	6.6762
	316	6.6485	6.6762
	317	6.6485	6.6762
	318	7.9945	8.1097
	319	7.9945	8.1097
	320	7.9945	8.1097
	321	3.1369	3.0553
	322	5.4725	5.6212
	323	6.1511	6.0363
	324	3.1396	3.1549
	325	3.1396	3.1549
	326	32.4677	32.4712
	327	6.4854	6.4809
	328	6.4854	6.4809
	329	6.4854	6.4809
	330	7.0674	7.0499
	331	9.9896	9.9409
	332	9.9926	9.9567
	333	7.7803	7.8153
	334	7.7803	7.8153
	335	7.7803	7.8153
	336	8.8025	8.9435
	337	2.8524	2.7835
	338	4.4599	4.4504
	339	4.8003	4.4647
	340	4.8003	4.4647
	341	7.5939	8.9944
	342	4.15	4.1689
	343	13.4767	13.41
	344	7.7698	7.7884
	345	6.9139	6.9629
	346	6.9139	6.9629
	347	2.4327	2.4025
	348	2.8067	2.8016
	349	2.8067	2.8016
	350	27.7836	27.7273
	351	3.2425	3.3086
	352	3.2425	3.3086
	353	8.2681	8.0142
	354	7.2218	7.2085
	355	7.2218	7.2085
	356	7.2218	7.2085
	357	3.5939	3.4364
	358	5.3008	5.3749
	359	10.2792	10.572
	360	3.3892	2.9601
	361	5.5273	5.9496
	362	5.5168	5.8653
	363	3.8644	4.1512
	364	3.8644	4.1512
	365	6.2254	5.272
	366	6.0326	5.9932
	367	6.0326	5.9932
	368	6.0326	5.9932
	369	3.3585	3.2783
	370	4.8979	4.8457
	371	9.0637	9.3014
	372	3.4284	3.4762
	373	3.4284	3.4762
	374	13.8246	13.3374
	375	6.7984	6.7691
	376	6.7984	6.7691
	377	6.7984	6.7691
	378	3.2768	3.2916
	379	4.7513	4.8294
	380	9.8228	9.8183
	381	6.737	6.7779
	382	6.737	6.7779
	383	6.737	6.7779
	384	7.3911	7.4312
	385	7.3911	7.4312
	386	7.3911	7.4312
	387	8.4404	8.4414
	388	8.4404	8.4414
	389	8.4404	8.4414
	390	3.0959	3.1532
	391	3.2479	3.2025
	392	7.9739	8.1599
	393	7.2414	7.3854
	394	7.2414	7.3854
	395	7.2414	7.3854
	396	2.7604	2.7602
	397	2.7604	2.7602
	398	27.2624	27.2926
	399	4.1546	4.1255
	400	4.1546	4.1255
	401	10.1487	10.2308
	402	6.9519	6.9334
	403	7.0208	6.9146
	404	12.1144	12.0773
	405	7.2784	7.257
	406	7.2784	7.257
	407	7.2784	7.257
	408	3.4009	3.4159
	409	3.4009	3.4159
	410	15.2754	15.2252
	411	4.4846	4.6173
	412	4.4846	4.6173
	413	11.3342	11.5361
	414	8.1444	8.2186
	415	8.1444	8.2186
	416	8.1444	8.2186
	417	12.1942	12.1511
	418	12.1942	12.1511
	419	12.1942	12.1511
	420	4.2298	4.1577
	421	4.2298	4.1577
	422	11.6322	12.5606
	423	3.1739	3.2373
	424	4.7652	4.758
	425	9.7906	9.3965
	426	4.2652	4.3057
	427	4.2652	4.3057
	428	8.5714	8.3183
	429	3.3567	3.4077
	430	3.3567	3.4077
	431	8.5	8.5272
	432	8.7875	8.9414
	433	2.721	2.7359
	434	4.5459	4.5915
	435	5.4293	5.2934
	436	5.4293	5.2934
	437	8.5966	9.0579
	438	6.9967	7.0335
	439	6.9967	7.0335
	440	6.9967	7.0335
	441	7.1311	7.2125
	442	7.1311	7.2125
	443	7.1311	7.2125
	444	7.3123	7.3318
	445	7.3123	7.3318
	446	7.3123	7.3318
	447	7.4159	7.266
	448	7.4159	7.266
	449	7.4159	7.266
	450	9.3235	9.3075
	451	9.3235	9.3075
	452	9.3235	9.3075
	453	2.7977	2.9455
	454	5.3522	5.2909
	455	9.5378	9.9977
	456	3.3544	3.032
	457	3.7922	3.9389
	458	3.8208	4.111
	459	3.2506	3.2149
	460	4.1233	4.1662
	461	4.4735	4.4701
	462	3.2217	3.245
	463	3.2217	3.245
	464	6.8556	6.8268
	465	6.2101	6.1286
	466	10.0683	9.9232
	467	3.1015	3.1186
	468	3.3031	3.2845
	469	3.3031	3.2845
	470	11.3567	11.5362
	471	7.6887	7.6923
	472	7.6887	7.6923
	473	7.6887	7.6923
	474	3.1095	3.1088
	475	3.1095	3.1088
	476	6.0456	6.1042
	477	6.3656	6.4031
	478	6.3656	6.4031
	479	6.3656	6.4031
	480	7.9157	5.704
	481	5.5263	5.7183
	482	5.7505	9.7775
	483	6.639	6.6488
	484	6.639	6.6488
	485	6.639	6.6488
	486	6.3082	6.3019
	487	6.3082	6.3019
	488	6.3082	6.3019
	489	11.4006	11.5069
	490	3.4887	3.5214
	491	4.9839	4.9977
	492	2.7496	2.6806
	493	4.4738	4.5049
	494	8.9288	9.097
	495	3.9712	4.0039
	496	3.9712	4.0039
	497	3.9712	4.0039
	498	3.1282	3.1138
	499	4.4518	4.3768
	500	4.5147	4.6072
	501	8.3895	8.3715
	502	3.3026	3.0294
	503	6.5814	6.8012
	504	2.8454	2.7844
	505	4.7474	4.7495
	506	5.1174	5.2048
	507	4.0612	4.0559
	508	4.0612	4.0559
	509	9.8922	9.9969
	510	3.8499	3.7618
	511	3.8499	3.7618
	512	3.6316	3.7243
	513	7.0115	7.0043
	514	7.0115	7.0043
	515	7.0115	7.0043
	516	7.2748	7.2836
	517	7.2748	7.2836
	518	7.2748	7.2836
	519	3.4895	3.6248
	520	5.3856	5.1469
	521	10.2366	10.6854
	522	4.3398	4.3639
	523	4.3398	4.3639
	524	9.1611	9.1542
	525	6.9718	6.9865
	526	6.9718	6.9865
	527	6.9718	6.9865
	528	6.1693	6.1862
	529	6.1693	6.1862
	530	10.2422	10.5102
	531	6.5869	6.6082
	532	6.5869	6.6082
	533	6.5869	6.6082
	534	6.8451	6.8394
	535	6.8451	6.8394
	536	6.8451	6.8394
	537	8.016	7.7626
	538	9.1598	9.0105
	539	13.8467	14.295
	540	5.8597	6.0719
	541	5.8597	6.0719
	542	5.8597	6.0719
	543	7.0087	7.2717
	544	7.0087	7.2717
	545	7.0087	7.2717
	546	5.0276	5.3416
	547	5.0276	5.3416
	548	5.0276	5.3416
	549	9.636	9.718
	550	3.058	3.0738
	551	4.6912	4.6586
	552	7.6128	7.6205
	553	7.6128	7.6205
	554	9.8502	10.3673
	555	6.2708	6.3043
	556	8.1437	8.2788
	557	3.3135	3.2485
	558	7.178	7.1909
	559	7.178	7.1909
	560	7.178	7.1909
	561	6.1439	6.2176
	562	6.1439	6.2176
	563	6.1439	6.2176
	564	6.5345	6.5602
	565	6.5345	6.5602
	566	6.5345	6.5602
	567	3.5403	3.5877
	568	3.5403	3.5877
	569	6.1183	5.9956
	570	7.621	7.6328
	571	7.621	7.6328
	572	7.621	7.6328
	573	6.6784	6.6586
	574	6.6784	6.6586
	575	6.6784	6.6586
	576	2.9159	2.9008
	577	5.0349	4.9942
	578	12.5289	12.3795
	579	6.813	6.8137
	580	6.813	6.8137
	581	6.813	6.8137
	582	7.6513	7.6454
	583	7.6513	7.6454
	584	7.6513	7.6454
	585	4.2883	4.488
	586	4.54	4.7122
	587	9.8073	9.2421
	588	3.6229	3.6292
	589	3.6229	3.6292
	590	36.7744	32.3678
	591	6.0367	5.9945
	592	6.0367	5.9945
	593	6.0367	5.9945
	594	3.6109	3.5754
	595	3.6109	3.5754
	596	10.582	10.743
	597	3.3911	3.4362
	598	3.3911	3.4362
	599	34.0638	34.1464
	600	2.8254	2.8122
	601	4.6106	4.6144
	602	9.0446	9.0686
	603	6.5467	6.5143
	604	6.5467	6.5143
	605	6.5467	6.5143
	606	5.3758	5.4042
	607	5.3758	5.4042
	608	7.494	7.6953
	609	2.9851	2.9765
	610	2.9851	2.9765
	611	7.7211	7.7061
	612	3.9348	3.8943
	613	3.9348	3.8943
	614	17.5915	18.985
	615	10.9595	10.9683
	616	3.2036	3.2655
	617	6.8668	6.7044
	618	7.5435	7.6114
	619	7.5435	7.6114
	620	7.5435	7.6114
	621	4.873	4.9782
	622	3.2934	3.2728
	623	12.8703	12.188
	624	7.5153	7.5051
	625	3.6039	3.6034
	626	10.611	10.7599
	627	3.39	3.2601
	628	3.39	3.2601
	629	6.2328	7.2596
	630	10.1396	10.3656
	631	3.25	3.218
	632	5.4083	5.3587
	633	3.1356	3.1959
	634	4.4599	4.4379
	635	12.8503	12.8926
	636	4.6454	4.6549
	637	4.6454	4.6549
	638	3.2885	3.2746
	639	4.1468	4.3031
	640	4.1468	4.3031
	641	4.4392	3.9524
	642	7.8645	7.8687
	643	7.8645	7.8687
	644	7.8645	7.8687
	645	4.4392	4.455
	646	4.4392	4.455
	647	4.5067	4.4325
	648	6.2739	6.2362
	649	6.2739	6.2362
	650	6.2739	6.2362
	651	2.8919	3.0253
	652	2.8919	3.0253
	653	7.9896	7.8279
	654	3.1687	3.1813
	655	3.1687	3.1813
	656	5.9014	5.8666
	657	7.089	7.1933
	658	7.089	7.1933
	659	7.089	7.1933
	660	9.4612	9.5098
	661	3.0762	3
	662	5.103	5.152
	663	6.4776	6.572
	664	6.4776	6.572
	665	6.4776	6.572
	666	6.6111	6.6274
	667	6.6111	6.6274
	668	6.6111	6.6274
	669	9.5058	9.4032
	670	2.957	2.9732
	671	4.3661	4.4022
	672	7.4093	7.3742
	673	7.4093	7.3742
	674	4.339	4.4513
	675	3.95	3.8896
	676	4.6774	4.7978
	677	10.5541	10.7428
	678	4.8101	4.8071
	679	4.8101	4.8071
	680	3.8888	3.9312
	681	5.3184	5.7732
	682	5.7377	5.9528
	683	11.4029	12.1697
	684	3.4318	3.3387
	685	4.4355	4.6772
	686	5.6793	5.6186
	687	7.4673	7.3484
	688	7.4673	7.3484
	689	7.4673	7.3484
	690	3.8817	3.8508
	691	3.8817	3.8508
	692	7.7635	7.9109
	693	3.0129	2.9857
	694	4.1814	4.3401
	695	5.6639	5.5176
	696	3.0228	3.4625
	697	4.0951	3.5809
	698	5.9437	5.8354
	699	6.6717	6.7321
	700	6.6717	6.7321
	701	6.6717	6.7321
	702	4.25	4.2352
	703	4.25	4.2352
	704	2.9987	3.0804
	705	4.8757	4.8852
	706	4.8757	4.8852
	707	3.5921	3.587
	708	2.8369	2.7898
	709	2.8369	2.7898
	710	22.2554	22.3612
	711	6.9599	6.6853
	712	6.9599	6.6853
	713	6.9599	6.6853
	714	6.0794	6.0778
	715	6.0794	6.0778
	716	6.0794	6.0778
	717	5.7806	5.753
	718	5.7806	5.753
	719	5.7806	5.753
	720	2.6516	2.7062
	721	5.071	4.9871
	722	10.8091	10.8127
	723	9.8418	10.0721
	724	3.1788	3.1777
	725	6.974	6.7491
	726	3.1151	3.1525
	727	4.4456	4.3102
	728	6.367	6.4473
	729	3.2866	3.0929
	730	4.8522	4.9641
	731	5.5592	5.736
	732	8.6135	8.9662
	733	8.6135	8.9662
	734	8.6135	8.9662
	735	6.8471	6.8467
	736	6.8471	6.8467
	737	6.8471	6.8467
	738	4.6465	4.8265
	739	4.6465	4.8265
	740	5.588	5.2176
	741	3.312	3.3037
	742	3.312	3.3037
	743	27.58	27.1734
	744	5.5421	5.5397
	745	7.5356	7.5833
	746	5.2444	5.259
	747	6.7964	6.819
	748	6.7964	6.819
	749	6.7964	6.819
	750	5.9949	5.9033
	751	5.9949	5.9033
	752	5.9949	5.9033
	753	4.2296	4.2737
	754	4.2296	4.2737
	755	17.0529	16.1902
	756	7.4787	7.4469
	757	7.4787	7.4469
	758	7.4787	7.4469
	759	9.3608	9.4811
	760	2.708	2.6923
	761	5.4205	5.4287
	762	3.9125	3.9426
	763	3.9125	3.9426
	764	5.4999	5.5463
	765	4.2576	4.0003
	766	4.2576	4.0003
	767	18.9258	20.1974
	768	4.0393	4.0438
	769	4.0393	4.0438
	770	9.982	9.9057
	771	3.9534	3.8874
	772	3.9534	3.8874
	773	4.7265	4.8024
	774	5.9649	5.9418
	775	5.9649	5.9418
	776	5.9649	5.9418
	777	3.5977	3.4591
	778	3.5977	3.4591
	779	15.791	17.0362
	780	7.02	7.0603
	781	7.02	7.0603
	782	7.02	7.0603
	783	5.9801	5.9771
	784	5.9801	5.9771
	785	5.9801	5.9771
	786	10.3244	10.4445
	787	4.1685	4.1825
	788	9.8162	9.9301
	789	7.5376	7.5167
	790	7.5376	7.5167
	791	7.5376	7.5167
	792	4.2272	4.2241
	793	4.2272	4.2241
	794	10.5978	10.6167
	795	4.4259	4.4838
	796	4.4259	4.4838
	797	5.3675	5.1066
	798	6.7023	6.6963
	799	6.7023	6.6963
	800	6.7023	6.6963
	801	3.9603	3.9002
	802	4.0621	4.0485
	803	4.1979	4.3178
	804	2.7457	2.7311
	805	2.7457	2.7311
	806	26.2831	26.1339
	807	6.5476	6.5664
	808	6.5476	6.5664
	809	6.5476	6.5664
	810	7.6882	7.4782
	811	10.4772	10.6122
	812	10.4471	10.6219
	813	3.3175	3.3659
	814	3.3175	3.3659
	815	5.2452	5.3053
	816	3.3677	3.1258
	817	3.6572	4.3647
	818	7.4379	6.89
	819	8.4455	8.3675
	820	3.0438	3.0127
	821	4.4713	4.5597
	822	7.922	7.8867
	823	7.922	7.8867
	824	7.922	7.8867
	825	6.8329	6.7903
	826	4.0209	4.0718
	827	9.6729	9.7095
	828	10.6402	10.6486
	829	3.945	3.9412
	830	6.9827	7.0046
	831	6.3119	6.2814
	832	7.631	7.6535
	833	4.995	5.006
	834	7.1094	7.176
	835	7.1094	7.176
	836	7.1094	7.176
	837	7.3009	7.3028
	838	7.3009	7.3028
	839	7.3009	7.3028
	840	3.6517	3.6814
	841	3.6517	3.6814
	842	21.6083	21.5266
	843	4.748	4.6509
	844	4.748	4.6509
	845	10.7007	11.607
	846	6.8418	6.8854
	847	6.8418	6.8854
	848	6.8418	6.8854
	849	6.1947	6.2214
	850	6.1947	6.2214
	851	6.1947	6.2214
	852	6.207	6.1944
	853	6.207	6.1944
	854	6.207	6.1944
	855	6.975	6.9946
	856	6.975	6.9946
	857	6.975	6.9946
	858	3.8053	3.9546
	859	5.7049	5.5554
	860	5.7359	5.7259
	861	6.3518	6.3741
	862	6.3518	6.3741
	863	6.3518	6.3741
	864	2.5511	2.5652
	865	4.2169	4.2266
	866	4.9651	4.894
	867	3.2639	3.3146
	868	4.9457	4.9079
	869	8.9119	8.8619
	870	14.0171	14.4786
	871	14.0171	14.4786
	872	7.3024	6.9862
	873	6.8574	6.8138
	874	6.8574	6.8138
	875	4.2836	4.3013
	876	6.6906	6.6574
	877	6.6906	6.6574
	878	6.6906	6.6574
	879	7.208	6.9375
	880	5.0076	4.6047
	881	10.6733	12.0524
	882	7.5204	7.5708
	883	7.5204	7.5708
	884	7.5204	7.5708
	885	7.3121	7.2538
	886	7.3121	7.2538
	887	7.3121	7.2538
	888	7.0548	7.0785
	889	7.0548	7.0785
	890	7.0548	7.0785
	891	2.7065	2.9084
	892	3.3177	3.2948
	893	8.0144	8.0423
	894	7.2299	7.2552
	895	7.2299	7.2552
	896	7.2299	7.2552
	897	3.1484	3.1694
	898	3.1484	3.1694
	899	5.6369	5.6428
	900	4.7109	4.6489
	901	3.5519	3.5984
	902	5.3562	5.2531
	903	3.9387	3.9524
	904	3.9387	3.9524
	905	8.969	8.8945
	906	5.1806	5.1077
	907	5.1806	5.1077
	908	8.9356	9.3153
	909	6.6258	6.6172
	910	6.6258	6.6172
	911	6.6258	6.6172
	912	3.7691	3.7974
	913	3.7691	3.7974
	914	15.321	13.1278
	915	6.3647	6.5677
	916	13.3739	13.3668
	917	6.9188	6.9882
	918	6.3425	6.334
	919	6.3425	6.334
	920	6.3425	6.334
	921	7.1941	7.1932
	922	7.1941	7.1932
	923	7.1941	7.1932
	924	6.6449	6.6165
	925	6.6449	6.6165
	926	6.6449	6.6165
	927	7.5955	7.6264
	928	7.5955	7.6264
	929	7.5955	7.6264
	930	10.7569	11.9288
	931	3.7137	3.6442
	932	5.6867	5.1258
	933	5.9326	5.8091
	934	5.9326	5.8091
	935	9.1905	9.5024
	936	6.6775	6.596
	937	6.6775	6.596
	938	6.6775	6.596
	939	4.7214	4.6949
	940	4.7214	4.6949
	941	9.3646	9.4552
	942	4.5159	4.5401
	943	7.2405	7.1807
	944	7.6168	7.6652
	945	4.814	4.8317
	946	4.1415	4.132
	947	5.5182	5.5219
	948	7.7234	7.7034
	949	7.7234	7.7034
	950	7.7234	7.7034
	951	5.9475	5.9541
	952	9.068	8.9789
	953	3.0885	3.1523
	954	8.8241	8.9309
	955	8.8241	8.9309
	956	8.8241	8.9309
	957	10.1564	10.252
	958	10.1564	10.252
	959	10.1564	10.252
	960	8.2544	8.2763
	961	8.2544	8.2763
	962	8.2544	8.2763
	963	5.6363	5.6256
	964	5.6363	5.6256
	965	5.6363	5.6256
	966	5.011	4.994
	967	5.011	4.994
	968	8.8915	9.1809
	969	4.9642	4.874
	970	5.559	5.3869
	971	7.8213	7.8897
	972	4.3692	4.4149
	973	4.3692	4.4149
	974	8.393	8.3672
	975	6.2369	6.1064
	976	6.2369	6.1064
	977	6.2369	6.1064
	978	2.9414	2.9615
	979	3.7224	3.7241
	980	6.0653	6.0621
	981	3.4301	3.386
	982	3.4301	3.386
	983	42.3743	41.357
	984	4.4424	4.4842
	985	4.4424	4.4842
	986	7.1389	7.0636
	987	4.3027	4.3101
	988	4.3873	4.2871
	989	7.4251	8.5056
	990	4.3058	4.3172
	991	4.3058	4.3172
	992	4.2476	4.189
	993	6.263	6.2578
	994	6.263	6.2578
	995	6.263	6.2578
	996	2.3911	2.3844
	997	3.5784	3.6643
	998	4.5892	4.514
	999	3.3311	3.383
	1000	3.3311	3.383
	1001	7.299	7.0556
	1002	6.6793	6.6775
	1003	6.6793	6.6775
	1004	6.6793	6.6775
	1005	3.2797	3.3277
	1006	3.9238	4.051
	1007	7.4593	7.2909
	1008	13.097	12.9448
	1009	3.4967	3.5152
	1010	8.2289	8.2843
	1011	9.3051	9.4758
	1012	3.2116	3.1957
	1013	6.2516	6.2155
	1014	3.5443	3.4645
	1015	3.5443	3.4645
	1016	15.4302	16.0904
	1017	4.4042	4.3919
	1018	4.4042	4.3919
	1019	7.8598	7.9253
	1020	9.4	9.4677
	1021	2.7815	2.765
	1022	6.1006	6.0467
	1023	5.9652	5.9513
	1024	5.9652	5.9513
	1025	5.9652	5.9513
	1026	6.2736	6.2598
	1027	6.2736	6.2598
	1028	6.2736	6.2598
	1029	6.5761	6.595
	1030	6.5761	6.595
	1031	6.5761	6.595
	1032	3.1755	3.1453
	1033	3.1755	3.1453
	1034	23.9445	23.8023
	1035	10.9056	10.9735
	1036	10.9056	10.9735
	1037	10.9056	10.9735
	1038	6.3572	6.3836
	1039	6.3572	6.3836
	1040	6.3572	6.3836
	1041	5.6808	5.6803
	1042	5.6808	5.6803
	1043	5.6808	5.6803
	1044	2.7404	2.7461
	1045	2.7404	2.7461
	1046	6.6889	6.6649
	1047	3.0409	3.009
	1048	3.0409	3.009
	1049	16.8114	16.7617
	1050	3.6352	3.6655
	1051	3.6352	3.6655
	1052	8.9125	8.967
	1053	6.7678	6.7741
	1054	6.7678	6.7741
	1055	6.7678	6.7741
	1056	5.903	5.9213
	1057	5.903	5.9213
	1058	5.903	5.9213
	1059	8.4768	8.663
	1060	8.4768	8.663
	1061	8.4768	8.663
	1062	3.2578	3.3996
	1063	3.7787	3.7113
	1064	11.5618	11.6694
	1065	5.5029	5.482
	1066	8.9027	9.095
	1067	2.8321	2.852
	1068	6.4512	6.5027
	1069	6.4512	6.5027
	1070	6.4512	6.5027
	1071	3.5402	3.5056
	1072	3.5402	3.5056
	1073	30.8703	32.357
	1074	10.4248	10.4214
	1075	10.4248	10.4214
	1076	5.4596	5.5927
	1077	9.8008	9.8472
	1078	9.8008	9.8472
	1079	9.8008	9.8472
	1080	3.9819	4.0025
	1081	3.9819	4.0025
	1082	25.5841	25.8436
	1083	3.6225	3.6115
	1084	3.6225	3.6115
	1085	16.0731	16.0431
	1086	7.4728	6.8413
	1087	7.4728	6.8413
	1088	7.4728	6.8413
	1089	4.177	4.2974
	1090	4.7694	4.1336
	1091	6.027	6.4282
	1092	3.6995	3.7023
	1093	3.6995	3.7023
	1094	7.7333	7.7872
	1095	3.6713	3.7005
	1096	4.192	3.8359
	1097	9.9611	10.3927
	1098	6.7318	6.7662
	1099	6.7318	6.7662
	1100	6.7318	6.7662
	1101	3.1156	3.1598
	1102	3.1156	3.1598
	1103	9.0684	9.0758
	1104	3.7137	3.5135
	1105	3.7137	3.5135
	1106	18.0908	17.9132
	1107	3.4406	3.2903
	1108	5.1858	5.0718
	1109	9.9147	11.1877
	1110	3.6567	3.7887
	1111	4.5096	4.4946
	1112	12.9561	12.4067
	1113	6.9645	6.8981
	1114	6.9645	6.8981
	1115	6.9645	6.8981
	1116	8.0659	7.7183
	1117	8.6378	9.0173
	1118	3.9921	3.9179
	1119	3.4494	3.4936
	1120	5.6248	5.5454
	1121	5.7075	5.7019
	1122	6.8633	6.8832
	1123	6.8633	6.8832
	1124	6.8633	6.8832
	1125	4.7362	4.4999
	1126	4.7362	4.4999
	1127	7.8634	9.3886
	1128	6.9058	6.915
	1129	6.9058	6.915
	1130	6.9058	6.915
	1131	3.1017	3.0128
	1132	7.8071	8.8899
	1133	4.431	4.4993
	1134	4.1561	4.0657
	1135	5.372	5.4608
	1136	10.0483	10.3347
	1137	7.9725	7.999
	1138	7.9725	7.999
	1139	7.9725	7.999
	1140	7.1335	7.1381
	1141	7.1335	7.1381
	1142	7.1335	7.1381
	1143	5.4015	5.1664
	1144	6.2719	6.2258
	1145	3.7641	3.7759
	1146	6.7768	6.7192
	1147	8.4312	8.1617
	1148	5.0635	5.3074
	1149	2.6771	2.7117
	1150	2.6771	2.7117
	1151	25.9032	26.3456
	1152	8.6483	8.7483
	1153	8.6483	8.7483
	1154	8.6483	8.7483
	1155	4.1078	4.0986
	1156	13.5318	13.5297
	1157	11.1131	10.9576
	1158	6.7599	6.6922
	1159	6.7599	6.6922
	1160	6.7599	6.6922
	1161	6.4015	6.3771
	1162	6.4015	6.3771
	1163	6.4015	6.3771
	1164	7.7205	7.5409
	1165	7.7205	7.5409
	1166	7.7205	7.5409
	1167	3.0994	3.1139
	1168	4.6858	4.71
	1169	5.1017	5.12
	1170	4.3038	4.2679
	1171	10.0236	10.0644
	1172	6.7539	6.855
	1173	3.6597	3.6987
	1174	3.7494	3.704
	1175	7.4073	7.3997
	1176	3.9723	3.788
	1177	3.9723	3.788
	1178	6.8729	7.5918
	1179	8.604	8.5036
	1180	6.6317	6.0795
	1181	4.7328	4.7337
	1182	6.8859	6.2774
	1183	6.8859	6.2774
	1184	14.3601	16.7406
	1185	2.6576	2.6536
	1186	4.2991	4.2118
	1187	5.0996	5.2098
	1188	5.7611	5.7628
	1189	5.7611	5.7628
	1190	5.7611	5.7628
	1191	3.667	3.7563
	1192	3.8562	3.8729
	1193	9.0324	9.0358
	1194	2.877	2.8733
	1195	2.877	2.8733
	1196	5.8348	5.8512
	1197	3.4379	3.5081
	1198	3.4379	3.5081
	1199	27.9806	27.8469
	1200	5.115	5.1739
	1201	9.1069	9.1318
	1202	2.8026	2.8416
	1203	6.1213	6.1664
	1204	9.4109	9.3946
	1205	3.0723	3.12
	1206	3.9822	3.9406
	1207	4.0806	4.1699
	1208	12.0158	12.2861
	1209	10.8705	11.2168
	1210	3.6507	3.8241
	1211	4.755	4.4482
	1212	4.0183	3.9182
	1213	4.0183	3.9182
	1214	10.0123	10.0705
	1215	8.6688	8.6121
	1216	8.6688	8.6121
	1217	8.6688	8.6121
	1218	3.2621	3.2384
	1219	4.7906	4.7128
	1220	12.1535	12.7345
	1221	5.5999	5.5753
	1222	8.1876	8.2026
	1223	2.7343	2.8064
	1224	3.6687	3.7322
	1225	7.9322	7.9383
	1226	7.7518	8.0707
	1227	4.0497	3.9113
	1228	3.4097	3.4156
	1229	9.5659	9.5995
	1230	7.5123	7.5834
	1231	7.5123	7.5834
	1232	4.6052	4.607
	1233	5.9187	6.1017
	1234	5.9187	6.1017
	1235	14.9991	14.8238
	1236	5.8885	5.9044
	1237	5.8885	5.9044
	1238	5.8885	5.9044
	1239	7.1852	7.2155
	1240	7.1852	7.2155
	1241	7.1852	7.2155
	1242	8.5583	8.6263
	1243	8.5583	8.6263
	1244	8.5583	8.6263
	1245	4.4553	4.4339
	1246	4.4553	4.4339
	1247	7.1735	7.1302
	1248	8.3586	8.4122
	1249	8.3586	8.4122
	1250	8.3586	8.4122
	1251	6.2916	5.909
	1252	3.7573	3.4704
	1253	6.6387	8.0429
	1254	6.2516	6.2476
	1255	6.2516	6.2476
	1256	6.2516	6.2476
	1257	12.8203	13.8127
	1258	3.7576	3.7395
	1259	4.0789	3.9067
	1260	4.1138	4.1021
	1261	4.1138	4.1021
	1262	10.1904	10.0675
	1263	6.6532	6.5773
	1264	8.468	8.4185
	1265	3.0806	3.1229
	1266	7.9756	7.4749
	1267	7.9756	7.4749
	1268	3.0548	3.14
	1269	4.3337	4.3297
	1270	4.3337	4.3297
	1271	10.203	10.4346
	1272	4.6004	4.1989
	1273	4.6004	4.1989
	1274	6.9975	7.7839
	1275	5.9129	5.9031
	1276	5.9129	5.9031
	1277	5.9129	5.9031
	1278	3.26	3.2108
	1279	4.3579	4.4505
	1280	5.6913	5.6875
	1281	4.4011	4.3272
	1282	4.4011	4.3272
	1283	9.1946	9.758
	1284	10.0212	10.2794
	1285	3.0645	3.0075
	1286	7.8871	7.8952
	1287	2.8461	2.8493
	1288	2.8461	2.8493
	1289	6.3136	6.4237
	1290	4.1852	4.3575
	1291	4.1852	4.3575
	1292	9.6274	8.8464
	1293	8.0525	8.0313
	1294	8.0525	8.0313
	1295	8.0525	8.0313
	1296	3.117	3.1354
	1297	3.117	3.1354
	1298	9.7294	9.5489
	1299	3.0624	3.0791
	1300	3.0624	3.0791
	1301	28.7535	27.7321
	1302	4.4921	4.4363
	1303	5.2179	5.555
	1304	7.3106	7.0466
	1305	4.6302	4.6188
	1306	4.6302	4.6188
	1307	4.0145	4.0431
	1308	3.1663	3.189
	1309	4.4977	4.5174
	1310	4.6157	4.5833
	1311	6.6432	6.6886
	1312	6.6432	6.6886
	1313	6.6432	6.6886
	1314	2.6618	2.663
	1315	2.6618	2.663
	1316	24.4733	24.3008
	1317	4.4003	4.4725
	1318	4.4003	4.4725
	1319	18.1804	17.7534
	1320	6.9313	6.9702
	1321	6.9313	6.9702
	1322	6.9313	6.9702
	1323	4.038	3.9884
	1324	4.038	3.9884
	1325	8.8708	9.5106
	1326	4.7354	4.8117
	1327	4.7354	4.8117
	1328	8.6114	8.3395
	1329	3.7982	3.6152
	1330	5.5602	5.457
	1331	5.7561	5.5517
	1332	7.3412	7.3436
	1333	7.3412	7.3436
	1334	7.3412	7.3436
	1335	6.7319	6.7205
	1336	6.7319	6.7205
	1337	6.7319	6.7205
	1338	6.4459	6.4474
	1339	6.4459	6.4474
	1340	6.4459	6.4474
	1341	10.3288	10.4887
	1342	10.3288	10.4887
	1343	10.3288	10.4887
	1344	3.2317	3.2887
	1345	3.2317	3.2887
	1346	5.2473	5.1063
	1347	6.7881	6.8215
	1348	6.7881	6.8215
	1349	6.7881	6.8215
	1350	3.865	3.8708
	1351	3.865	3.8708
	1352	3.7776	3.8129
	1353	4.4794	3.8432
	1354	5.9979	7.1253
	1355	4.033	4.1451
	1356	4.292	4.1451
	1357	4.292	4.1451
	1358	25.903	29.426
	1359	5.8304	5.9246
	1360	9.2636	9.1074
	1361	2.8384	2.8211
	1362	7.4011	7.3841
	1363	7.4011	7.3841
	1364	7.4011	7.3841
	1365	3.2464	3.2597
	1366	3.643	3.7813
	1367	7.9053	7.8664
	1368	3.1085	3.0737
	1369	3.1085	3.0737
	1370	7.8541	7.8892
	1371	7.3187	7.3228
	1372	7.3187	7.3228
	1373	7.3187	7.3228
	1374	6.7365	6.7288
	1375	6.7365	6.7288
	1376	6.7365	6.7288
	1377	6.6407	6.8042
	1378	6.6407	6.8042
	1379	6.6407	6.8042
	1380	11.5651	11.613
	1381	3.069	3.0593
	1382	5.446	5.4157
	1383	6.2084	6.2133
	1384	6.2084	6.2133
	1385	6.2084	6.2133
	1386	8.7216	8.6183
	1387	3.1523	3.1808
	1388	5.5258	5.6298
	1389	6.8362	6.9308
	1390	6.8362	6.9308
	1391	6.8362	6.9308
	1392	6.4025	6.3864
	1393	6.4025	6.3864
	1394	6.4025	6.3864
	1395	7.0561	7.077
	1396	7.0561	7.077
	1397	7.0561	7.077
	1398	8.5975	8.5488
	1399	8.5975	8.5488
	1400	8.5975	8.5488
	1401	7.2912	7.3129
	1402	7.2912	7.3129
	1403	7.2912	7.3129
	1404	4.1206	4.1358
	1405	4.1206	4.1358
	1406	9.7897	9.9508
	1407	5.4059	5.4977
	1408	7.3891	7.3534
	1409	5.1909	5.1883
	1410	10.0602	9.9833
	1411	2.841	2.8499
	1412	4.7674	4.754
	1413	3.292	3.5014
	1414	4.8522	4.7698
	1415	11.2303	11.0571
	1416	8.8975	8.9032
	1417	8.8975	8.9032
	1418	8.8975	8.9032
	1419	2.959	2.9795
	1420	4.7877	4.6959
	1421	11.1902	11.2942
	1422	7.0856	7.1413
	1423	7.0856	7.1413
	1424	7.0856	7.1413
	1425	6.1017	6.2211
	1426	6.1017	6.2211
	1427	6.1017	6.2211
	1428	6.3295	6.4961
	1429	9.136	8.8115
	1430	3.1051	3.1417
	1431	3.4967	3.5132
	1432	3.6029	3.5175
	1433	7.8055	7.9157
	1434	4.0538	3.8583
	1435	3.7166	3.6814
	1436	10.942	11.943
	1437	6.4648	6.4958
	1438	6.4648	6.4958
	1439	6.4648	6.4958
	1440	3.7906	4.1039
	1441	3.7906	4.1039
	1442	19.8752	17.5309
	1443	8.2113	8.2954
	1444	8.2113	8.2954
	1445	8.2113	8.2954
	1446	6.545	6.5511
	1447	6.545	6.5511
	1448	6.545	6.5511
	1449	6.3099	6.3058
	1450	6.3099	6.3058
	1451	6.3099	6.3058
	1452	8.038	8.0425
	1453	8.038	8.0425
	1454	8.038	8.0425
	1455	6.3119	6.3002
	1456	6.3119	6.3002
	1457	6.3119	6.3002
	1458	6.8202	7.1184
	1459	3.7325	3.7626
	1460	6.7105	6.6616
	1461	8.4306	8.3964
	1462	8.4306	8.3964
	1463	3.8819	3.8976
	1464	6.0596	6.071
	1465	6.0596	6.071
	1466	6.0596	6.071
	1467	3.2741	3.2645
	1468	4.7773	4.7677
	1469	9.4612	9.5099
	1470	5.7674	5.4028
	1471	10.9842	11.1761
	1472	3.0706	3.1048
	1473	2.7591	2.731
	1474	4.7231	4.6871
	1475	4.3069	4.3441
	1476	3.7161	3.7174
	1477	3.7161	3.7174
	1478	26.799	27.0566
	1479	2.9267	2.9278
	1480	4.2031	4.2513
	1481	5.5146	5.4712
	1482	6.832	6.8453
	1483	6.832	6.8453
	1484	6.832	6.8453
	1485	3.1549	3.3479
	1486	3.1549	3.3479
	1487	8.2025	7.2909
	1488	2.5335	2.5404
	1489	2.5335	2.5404
	1490	25.5003	25.3779
	1491	3.8048	3.7494
	1492	3.8048	3.7494
	1493	11.8071	11.7278
	1494	5.7814	6.4824
	1495	11.0151	11.5751
	1496	13.4123	12.9753
	1497	9.6858	9.7916
	1498	9.6858	9.7916
	1499	9.6858	9.7916
	1500	3.8374	3.8998
	1501	4.2005	4.2543
	1502	5.365	5.2497
	1503	3.5839	3.5979
	1504	4.7782	4.7448
	1505	9.3155	9.3748
	1506	7.8414	7.8735
	1507	7.8414	7.8735
	1508	4.1732	4.1539
	1509	3.3977	3.4141
	1510	4.2898	4.3155
	1511	5.6045	5.7189
	1512	5.2494	4.9266
	1513	5.2494	4.9266
	1514	3.6376	4.092
	1515	3.7248	3.7737
	1516	3.7248	3.7737
	1517	5.6638	5.5985
	1518	3.0985	3.0896
	1519	5.2137	5.0539
	1520	7.6416	7.4412
	1521	6.2742	6.2977
	1522	6.2742	6.2977
	1523	6.2742	6.2977
	1524	6.6275	6.7254
	1525	6.6275	6.7254
	1526	6.6275	6.7254
	1527	3.2889	3.4039
	1528	5.0534	4.9962
	1529	11.461	11.3919
	1530	4.1451	4.2164
	1531	4.1451	4.2164
	1532	8.883	8.7608
	1533	6.2432	6.2601
	1534	6.2432	6.2601
	1535	6.2432	6.2601
	1536	3.2146	2.8804
	1537	3.6716	4.1187
	1538	6.4388	5.3679
	1539	4.6416	4.6713
	1540	4.6416	4.6713
	1541	4.0647	4.0036
	1542	6.6855	6.7103
	1543	6.6855	6.7103
	1544	6.6855	6.7103
	1545	3.3532	3.3469
	1546	3.4288	3.4249
	1547	9.3348	9.4399
	1548	3.6115	3.6309
	1549	3.6115	3.6309
	1550	21.6424	21.6536
	1551	3.4255	3.3435
	1552	3.4255	3.3435
	1553	11.1367	12.4548
	1554	3.0217	3.0386
	1555	3.0217	3.0386
	1556	7.0389	6.9975
	1557	3.1007	3.1197
	1558	3.1007	3.1197
	1559	29.9987	30.0111
	1560	3.8775	3.9071
	1561	3.8775	3.9071
	1562	7.9762	7.9619
	1563	3.6817	3.4711
	1564	6.1489	5.8631
	1565	9.3222	9.7412
	1566	4.7854	4.8168
	1567	3.0227	2.9983
	1568	14.7754	14.808
	1569	4.6255	4.6397
	1570	4.6255	4.6397
	1571	16.4172	16.4017
	1572	3.0851	3.2195
	1573	4.615	4.4925
	1574	12.2231	12.265
	1575	9.7126	9.6439
	1576	2.9906	3.0008
	1577	5.1693	5.1845
	1578	3.5292	3.7073
	1579	3.5292	3.7073
	1580	36.6819	36.9633
	1581	7.7174	7.6283
	1582	5.5866	5.5953
	1583	5.3731	5.3804
	1584	2.6941	2.6861
	1585	3.8123	3.8007
	1586	8.124	8.1005
	1587	5.8662	5.8478
	1588	5.8662	5.8478
	1589	5.8662	5.8478
	1590	6.2314	6.2537
	1591	5.0981	5.1633
	1592	6.2944	6.331
	1593	3.7293	3.7032
	1594	3.7293	3.7032
	1595	8.5684	8.5872
	1596	5.938	5.8959
	1597	5.938	5.8959
	1598	5.938	5.8959
	1599	3.0751	3.0469
	1600	5.5788	5.5074
	1601	9.8816	10.3546
	1602	4.2913	4.5184
	1603	4.2913	4.5184
	1604	9.4198	8.5582
	1605	2.7719	2.7878
	1606	4.3077	4.3374
	1607	11.5208	11.4125
	1608	3.5453	3.4973
	1609	3.5453	3.4973
	1610	32.7468	32.7063
	1611	10.0967	8.4473
	1612	4.1961	4.5028
	1613	15.8284	16.5828
	1614	8.0268	7.9902
	1615	4.1867	4.3889
	1616	7.2514	7.4308
	1617	6.1138	6.0961
	1618	6.1138	6.0961
	1619	6.1138	6.0961
	1620	6.6657	6.6859
	1621	6.6657	6.6859
	1622	6.6657	6.6859
	1623	9.0914	9.0527
	1624	2.6503	2.7404
	1625	4.9161	4.8702
	1626	7.476	7.47
	1627	7.476	7.47
	1628	7.476	7.47
	1629	7.207	7.0922
	1630	7.207	7.0922
	1631	7.207	7.0922
	1632	6.9294	6.9566
	1633	6.9294	6.9566
	1634	6.9294	6.9566
	1635	10.193	10.0626
	1636	10.193	10.0626
	1637	10.193	10.0626
	1638	6.3203	6.3248
	1639	6.3203	6.3248
	1640	6.3203	6.3248
	1641	6.3308	6.3334
	1642	6.3308	6.3334
	1643	6.3308	6.3334
	1644	2.7372	2.7498
	1645	3.6634	3.5945
	1646	5.1548	5.2655
	1647	7.5834	7.6255
	1648	7.5834	7.6255
	1649	7.5834	7.6255
	1650	3.2408	3.2685
	1651	3.2408	3.2685
	1652	14.5166	14.7286
	1653	7.3673	7.3651
	1654	7.3673	7.3651
	1655	7.3673	7.3651
	1656	6.7896	6.8438
	1657	6.7896	6.8438
	1658	6.7896	6.8438
	1659	3.1166	3.1243
	1660	4.2548	4.2787
	1661	4.5199	4.4863
	1662	7.5497	7.8387
	1663	7.5497	7.8387
	1664	7.5497	7.8387
	1665	6.5075	6.4858
	1666	6.5075	6.4858
	1667	6.5075	6.4858
	1668	6.9696	6.9859
	1669	6.9696	6.9859
	1670	6.9696	6.9859
	1671	3.3145	3.3362
	1672	3.3145	3.3362
	1673	27.861	27.2215
	1674	5.8532	5.8493
	1675	5.8532	5.8493
	1676	5.8532	5.8493
	1677	5.8828	5.8971
	1678	5.8828	5.8971
	1679	5.8828	5.8971
	1680	5.3363	5.2405
	1681	5.3363	5.2405
	1682	8.1791	8.2189
	1683	3.0197	3.1123
	1684	4.1523	4.067
	1685	4.3393	4.2918
	1686	2.6752	2.661
	1687	4.5092	4.5449
	1688	5.3094	5.3146
	1689	11.9621	11.6513
	1690	3.1984	3.2228
	1691	4.7018	4.8184
	1692	7.1014	7.0901
	1693	7.1014	7.0901
	1694	7.1014	7.0901
	1695	7.9273	7.8783
	1696	7.9273	7.8783
	1697	7.9273	7.8783
	1698	3.6511	3.505
	1699	3.6511	3.505
	1700	7.6436	7.7201
	1701	5.798	6.0465
	1702	5.798	6.0465
	1703	15.526	14.9557
	1704	7.3608	7.3851
	1705	7.3608	7.3851
	1706	7.3608	7.3851
	1707	2.6892	2.6358
	1708	4.8599	5.1232
	1709	5.4704	5.3194
	1710	3.1558	3.2795
	1711	4.3422	4.2506
	1712	5.8632	5.8122
	1713	7.4185	7.4522
	1714	7.4185	7.4522
	1715	7.4185	7.4522
	1716	3.9149	3.8593
	1717	3.9149	3.8593
	1718	10.3444	10.378
	1719	5.9089	5.8821
	1720	5.9089	5.8821
	1721	4.6641	4.6318
	1722	4.0435	4.0545
	1723	4.4661	4.6517
	1724	6.834	6.4953
	1725	9.0599	9.4063
	1726	3.0052	3.029
	1727	4.8212	4.6422
	1728	3.1212	3.0812
	1729	3.1212	3.0812
	1730	7.5641	7.7462
	1731	3.8635	3.9129
	1732	3.8635	3.9129
	1733	8.7942	8.4463
	1734	6.2565	6.2144
	1735	6.2565	6.2144
	1736	6.2565	6.2144
	1737	8.7772	8.6746
	1738	8.7772	8.6746
	1739	8.7772	8.6746
	1740	3.3568	3.3619
	1741	4.3905	4.4101
	1742	9.4887	9.4498
	1743	4.289	4.3554
	1744	4.289	4.3554
	1745	21.5679	20.5962
	1746	7.776	8.1257
	1747	7.776	8.1257
	1748	4.4671	4.0112
	1749	7.4617	7.4753
	1750	7.4617	7.4753
	1751	7.4617	7.4753
	1752	3.3762	3.3684
	1753	3.9335	4.0563
	1754	6.2557	6.1076
	1755	8.159	7.841
	1756	8.159	7.841
	1757	5.3395	5.9594
	1758	3.6471	3.9988
	1759	3.6471	3.9988
	1760	7.3811	6.3198
	1761	2.9979	2.9047
	1762	4.1502	4.18
	1763	8.14	8.2979
	1764	2.9234	2.9148
	1765	4.1059	4.246
	1766	5.862	5.8202
	1767	6.7265	6.7294
	1768	6.7265	6.7294
	1769	6.7265	6.7294
	1770	8.782	8.7113
	1771	8.782	8.7113
	1772	8.782	8.7113
	1773	6.4263	6.3788
	1774	6.4263	6.3788
	1775	6.4263	6.3788
	1776	4.0714	3.9122
	1777	5.7867	5.8947
	1778	11.6384	11.9626
	1779	4.2668	4.2742
	1780	4.2668	4.2742
	1781	6.0352	6.0956
	1782	3.8169	3.786
	1783	3.8169	3.786
	1784	8.3665	8.4704
	1785	6.9937	6.9323
	1786	6.9937	6.9323
	1787	6.9937	6.9323
	1788	6.8467	6.877
	1789	6.8467	6.877
	1790	6.8467	6.877
	1791	6.2046	6.252
	1792	6.2046	6.252
	1793	6.2046	6.252
	1794	5.9877	6.0115
	1795	5.9877	6.0115
	1796	5.9877	6.0115
	1797	2.8357	2.8093
	1798	2.8357	2.8093
	1799	6.7505	6.8033
	1800	2.5332	2.5347
	1801	4.0583	4.0514
	1802	5.635	5.6933
	1803	4.1639	3.9609
	1804	3.676	3.6312
	1805	4.5981	4.7809
	1806	2.7315	2.7242
	1807	2.7315	2.7242
	1808	8.9771	9.0531
	1809	2.9786	3.0005
	1810	2.9786	3.0005
	1811	25.3933	25.2938
	1812	10.3731	10.1362
	1813	10.3731	10.1362
	1814	10.3731	10.1362
	1815	3.0913	3.0942
	1816	3.0913	3.0942
	1817	26.8005	27.3486
	1818	2.926	2.9335
	1819	2.926	2.9335
	1820	7.317	7.2653
	1821	6.1551	6.1729
	1822	6.1551	6.1729
	1823	6.1551	6.1729
	1824	8.1686	8.1384
	1825	3.0165	3.0033
	1826	4.6123	4.6366
	1827	3.9946	3.8312
	1828	3.9946	3.8312
	1829	7.2019	7.7652
	1830	4.9452	5.0714
	1831	4.9452	5.0714
	1832	8.0437	7.685
	1833	8.825	9.0817
	1834	8.825	9.0817
	1835	8.825	9.0817
	1836	4.3464	4.3102
	1837	4.3464	4.3102
	1838	9.8155	10.1235
	1839	4.5375	4.5036
	1840	4.5375	4.5036
	1841	10.1567	10.0989
	1842	4.8245	4.9573
	1843	4.8245	4.9573
	1844	4.1035	4.0068
	1845	3.877	3.9106
	1846	5.6489	5.6333
	1847	10.3738	10.3065
	1848	6.3723	6.3743
	1849	6.3723	6.3743
	1850	6.3723	6.3743
	1851	3.296	3.2683
	1852	3.4112	3.4657
	1853	4.4731	4.5119
	1854	4.4165	4.5484
	1855	4.7329	4.7745
	1856	8.8491	8.2619
	1857	3.1463	3.3139
	1858	9.1575	8.6162
	1859	4.8425	4.8039
	1860	5.8008	5.8261
	1861	5.8008	5.8261
	1862	5.8008	5.8261
	1863	6.9215	6.9187
	1864	6.9215	6.9187
	1865	6.9215	6.9187
	1866	7.3539	7.3875
	1867	7.3539	7.3875
	1868	7.3539	7.3875
	1869	4.6654	4.5521
	1870	4.6654	4.5521
	1871	7.2161	7.7697
	1872	3.1066	3.026
	1873	5.2215	5.2106
	1874	8.1377	9.1599
	1875	3.0267	3.0228
	1876	3.0267	3.0228
	1877	10.9621	11.1461
	1878	3.5279	3.4917
	1879	3.5279	3.4917
	1880	8.0839	8.1706
	1881	3.5932	3.6469
	1882	3.5932	3.6469
	1883	19.5615	18.9804
	1884	3.8648	3.8786
	1885	3.8648	3.8786
	1886	8.9263	9.1906
	1887	3.2445	3.0153
	1888	3.5007	3.7666
	1889	7.5721	8.3032
	1890	3.9655	3.9546
	1891	3.9655	3.9546
	1892	7.5915	7.6913
	1893	3.3867	3.0985
	1894	3.3867	3.0985
	1895	13.6859	14.8644
	1896	2.9306	2.9423
	1897	4.6111	4.5762
	1898	4.7995	4.7876
	1899	8.2665	8.2938
	1900	8.2665	8.2938
	1901	8.2665	8.2938
	1902	7.5662	7.1914
	1903	7.7116	7.7455
	1904	6.7733	6.749
	1905	8.864	8.9574
	1906	8.864	8.9574
	1907	5.6983	5.7511
	1908	3.2438	3.2569
	1909	3.2438	3.2569
	1910	6.5687	6.6139
	1911	6.1368	6.1409
	1912	6.1368	6.1409
	1913	6.1368	6.1409
	1914	9.6016	9.6073
	1915	9.6016	9.6073
	1916	9.6016	9.6073
	1917	8.5169	9.1579
	1918	3.3625	3.0322
	1919	5.6754	5.8583
	1920	4.7854	4.7221
	1921	4.8857	4.8874
	1922	6.9375	6.9361
	1923	6.6743	6.6028
	1924	6.6743	6.6028
	1925	6.6743	6.6028
	1926	8.7374	8.422
	1927	8.7374	8.422
	1928	8.7374	8.422
	1929	10.1419	10.1942
	1930	5.9267	5.9539
	1931	4.6937	4.8407
	1932	6.8757	6.8909
	1933	6.8757	6.8909
	1934	6.8757	6.8909
	1935	4.4407	4.415
	1936	2.7826	2.7717
	1937	14.7616	14.5088
	1938	2.6259	2.7155
	1939	2.6259	2.7155
	1940	5.5901	5.2089
	1941	5.0023	5.1065
	1942	3.7804	3.462
	1943	5.2674	5.5168
	1944	6.836	6.8362
	1945	6.836	6.8362
	1946	6.836	6.8362
	1947	2.8521	2.9661
	1948	3.9021	4.2445
	1949	7.0141	6.004
	1950	9.7436	9.7795
	1951	3.3891	3.3959
	1952	4.5243	4.5446
	1953	6.3977	6.4097
	1954	6.3977	6.4097
	1955	6.3977	6.4097
	1956	4.9398	4.9169
	1957	4.9398	4.9169
	1958	3.1452	3.1241
	1959	3.1076	3.3251
	1960	9.0904	9.6264
	1961	4.0737	4.2868
	1962	5.8264	5.7587
	1963	5.8264	5.7587
	1964	5.0538	5.2111
	1965	10.9377	11.0662
	1966	10.9377	11.0662
	1967	10.9377	11.0662
	1968	6.1307	6.1287
	1969	6.1307	6.1287
	1970	6.1307	6.1287
	1971	4.4474	4.7915
	1972	3.6341	3.0519
	1973	13.2683	13.7163
	1974	4.9999	4.985
	1975	4.9999	4.985
	1976	3.6468	3.759
	1977	3.0163	3.0481
	1978	3.0163	3.0481
	1979	31.0714	31.1011
	1980	6.8822	6.9394
	1981	6.8822	6.9394
	1982	6.8822	6.9394
	1983	4.03	3.8693
	1984	5.0717	5.1787
	1985	8.8538	9.3722
	1986	7.6163	7.6235
	1987	7.6163	7.6235
	1988	7.6163	7.6235
	1989	10.5203	10.6523
	1990	3.3166	3.2734
	1991	5.9404	5.9538
	1992	3.3986	3.3291
	1993	5.4262	5.5172
	1994	11.1012	11.4278
	1995	7.8219	7.7822
	1996	7.8219	7.7822
	1997	7.8219	7.7822
[truncated: 25,200 more rows]

## Sheet: Figure 2b
Figure 2b
		True Cell Volume (Å^3)	Generated Cell Volume (Å^3)
	0	137.777	139.836
	1	89.0621	90.2106
	2	182.164	158.434
	3	78.7892	78.2527
	4	115.189	112.451
	5	66.8823	60.6829
	6	232.901	223.105
	7	94.1958	97.7258
	8	309.808	315.524
	9	148.311	149.984
	10	417.246	426.585
	11	409.483	399.788
	12	386.595	388.509
	13	132.419	132.915
	14	55.343	54.4483
	15	396.861	399.951
	16	307.377	306.824
	17	85.8025	86.4408
	18	211.145	213.048
	19	496.452	500.83
	20	330.077	331.042
	21	182.408	184.817
	22	414.55	415.599
	23	188.736	189.401
	24	360.821	336.861
	25	205.189	204.045
	26	268.849	270.406
	27	258.631	245.427
	28	350.812	354.774
	29	181.725	184.701
	30	294.788	297.882
	31	422.56	425.502
	32	362.928	361.195
	33	79.2019	80.9071
	34	412.024	407.332
	35	176.741	180.296
	36	393.243	389.733
	37	72.6403	70.9208
	38	116.029	114.36
	39	131.509	131.666
	40	261.363	261.341
	41	364.972	369.876
	42	181.044	185.586
	43	366.586	369.604
	44	348.229	346.282
	45	51.7333	52.2343
	46	56.1031	55.9525
	47	503.787	502.471
	48	338.311	346.949
	49	234.718	237.026
	50	283.349	278.464
	51	146.492	148.075
	52	444.474	464.373
	53	541.707	531.518
	54	117.517	128.012
	55	197.306	196.151
	56	154.057	152.29
	57	372.626	382.819
	58	259.045	260.097
	59	91.825	94.2879
	60	87.0228	87.9744
	61	31.2583	32.8445
	62	326.132	330.524
	63	421.976	421.806
	64	195.588	194.778
	65	95.5427	98.3364
	66	196.084	190.142
	67	163.869	163.239
	68	202.549	203.22
	69	152.223	151.873
	70	95.7406	99.1241
	71	131.305	146.217
	72	265.072	263.436
	73	132.316	133.009
	74	165.774	165.815
	75	79.1109	80.4583
	76	126.266	125.453
	77	86.4043	92.0814
	78	747.937	733.612
	79	218.164	216.63
	80	97.2826	97.8857
	81	121.658	124.296
	82	425.309	421.18
	83	877.386	874.624
	84	264.055	257.327
	85	177.379	176.568
	86	70.5933	72.3829
	87	126.987	126.783
	88	142.764	144.114
	89	319.695	319.913
	90	310.171	312.783
	91	156.06	152.138
	92	274.047	274.978
	93	310.923	314.582
	94	246.686	255.2
	95	95.6831	96.5672
	96	146.803	145.894
	97	1681.02	1726.58
	98	118.048	126.797
	99	96.3739	96.2489
	100	127.57	128.547
	101	185.038	186.28
	102	93.7839	95.082
	103	349.933	353.468
	104	121.79	122.344
	105	293.877	297.562
	106	510.952	533.351
	107	105.596	103.025
	108	277.155	279.96
	109	272.781	272.199
	110	705.482	696.071
	111	470.968	477.356
	112	110.275	109.361
	113	174.988	179.203
	114	434.55	442.034
	115	100.71	101.114
	116	189.545	188.689
	117	86.929	87.7712
	118	376.648	374.563
	119	195.824	195.731
	120	103.349	104.216
	121	80.5123	78.4726
	122	219.539	215.27
	123	149.095	148.359
	124	140.727	139.614
	125	314.211	310.168
	126	152.932	156.368
	127	305.768	311.378
	128	403.761	410.37
	129	601.304	601.507
	130	79.9144	82.1594
	131	379.717	402.828
	132	179.902	180.104
	133	175.174	174.07
	134	484.739	475.994
	135	385.58	382.182
	136	153.003	153.485
	137	227.951	245.361
	138	540.226	555.131
	139	1813.24	1794.79
	140	208.119	215.705
	141	148.078	144.79
	142	155.93	154.622
	143	95.7705	98.9483
	144	106.59	110.033
	145	253.402	252.906
	146	342.517	347.953
	147	362.642	375.2
	148	390.987	394.124
	149	407.837	383.605
	150	810.482	806.304
	151	142.819	156.336
	152	48.6029	49.0798
	153	59.9596	59.9003
	154	71.158	71.7015
	155	193.92	188.484
	156	107.308	108.184
	157	454.531	455.171
	158	58.454	58.9141
	159	257.934	262.52
	160	251.54	259.476
	161	292.624	293.924
	162	251.028	250.276
	163	186.975	188.17
	164	109.834	109.645
	165	62.6292	64.1783
	166	62.8711	62.7097
	167	177.496	170.786
	168	69.0625	68.5776
	169	141.299	142.11
	170	53.827	52.4397
	171	344.688	343.622
	172	384.995	386.403
	173	192.379	199.027
	174	172.535	174.888
	175	338.878	341.019
	176	337.592	349.074
	177	285.792	288.566
	178	320.735	319.928
	179	839.325	836.759
	180	201.196	223.863
	181	344.277	384.511
	182	127.084	152.402
	183	133.822	135.272
	184	494.382	522.746
	185	169.21	170.036
	186	369.833	371.839
	187	231.914	240.36
	188	279.02	282.325
	189	76.6839	77.2748
	190	442.625	444.68
	191	297.865	295.218
	192	183.941	179.617
	193	316.243	316.34
	194	447.932	446.885
	195	190.937	195.278
	196	418.01	367.363
	197	219.993	215.413
	198	119.492	119.124
	199	339.247	348.009
	200	117.823	117.397
	201	280.588	276.44
	202	216.571	224.679
	203	68.8021	68.4518
	204	272.362	285.723
	205	240.04	238.483
	206	429.257	440.954
	207	206.553	197.813
	208	287.396	294.305
	209	71.6278	77.2133
	210	171.746	172.651
	211	179.706	182.803
	212	61.4583	61.4156
	213	66.1092	63.5205
	214	486.429	487.203
	215	88.8118	87.4998
	216	246.95	242.53
	217	66.8174	71.8623
	218	51.3166	51.6239
	219	356.251	372.212
	220	145.175	143.56
	221	271.791	283.858
	222	288.95	291.098
	223	122.527	122.686
	224	206.289	210.052
	225	194.996	199.783
	226	89.9757	90.6767
	227	347.968	418.058
	228	86.4496	87.5901
	229	416.385	396.812
	230	116.977	116.981
	231	70.1351	70.3131
	232	73.5746	72.135
	233	296.967	305.11
	234	54.1657	55.0154
	235	85.3945	85.3917
	236	155.118	151.202
	237	337.135	298.784
	238	224.688	224.517
	239	193.159	190.407
	240	145.341	145.918
	241	217.501	215.919
	242	88.1754	87.4717
	243	88.6321	87.6109
	244	639.054	720.824
	245	321.018	320.954
	246	120.644	121.773
	247	262.008	256.107
	248	219.021	220.249
	249	313.936	317.071
	250	215.445	205.724
	251	305.07	297.589
	252	418.295	412.977
	253	137.394	139.248
	254	84.1893	85.8769
	255	343.076	328.375
	256	162.866	161.692
	257	63.9744	63.2417
	258	212.228	209.779
	259	204.387	204.139
	260	345.949	351.939
	261	213.862	213.534
	262	372.935	384.305
	263	428.245	424.709
	264	189.374	189.01
	265	91.0557	89.1168
	266	301.067	300.267
	267	67.5321	68.3465
	268	171.604	167.842
	269	280.698	283.126
	270	841.518	840.716
	271	57.728	60.2286
	272	91.6084	94.0633
	273	109.853	110.279
	274	497.163	490.549
	275	265.754	267.614
	276	221.669	229.222
	277	240.588	241.519
	278	359.338	369.527
	279	389.166	389.465
	280	249.538	252.843
	281	241.231	250.601
	282	320.26	326.424
	283	237.723	240.81
	284	239.131	237.685
	285	339.334	342.2
	286	124.521	126.126
	287	256.266	258.977
	288	52.7135	52.2086
	289	143.857	144.58
	290	1434.77	1469.82
	291	201.431	201.463
	292	299.502	295.067
	293	385.252	389.548
	294	425.334	433.922
	295	390.958	381.682
	296	351.122	354.67
	297	71.7915	76.6746
	298	377.921	381.9
	299	55.8752	56.5698
	300	80.6971	81.8747
	301	139.14	139.028
	302	239.817	243.341
	303	290.876	289.741
	304	217.649	189.109
	305	588.934	606.503
	306	255.14	254.128
	307	372.327	372.188
	308	293.401	289.661
	309	438.205	443.562
	310	201.862	202.462
	311	280.13	276.276
	312	297.742	286.983
	313	208.748	207.704
	314	249.049	251.269
	315	101.694	101.823
	316	460.7	457.129
	317	166.569	168.508
	318	687.094	712.344
	319	1047.67	1077.54
	320	562.413	566.901
	321	179.052	178.038
	322	223.264	227.554
	323	215.838	206.859
	324	160.221	162.596
	325	242.605	227.697
	326	66.4084	66.5792
	327	431.757	414.35
	328	140.885	142.018
	329	138.52	155.531
	330	78.7475	77.787
	331	245.673	245.056
	332	38.2499	38.7662
	333	80.989	80.6569
	334	297.98	297.748
	335	95.9951	98.6365
	336	361.437	360.013
	337	184.78	184.914
	338	193.833	192.436
	339	152.459	153.899
	340	159.357	158.457
	341	212.264	210.785
	342	246.919	245.288
	343	284.384	286.838
	344	209.1	203.92
	345	1297.03	1321.5
	346	256.915	260.129
	347	183.333	183.278
	348	43.5018	43.6556
	349	134.631	132.75
	350	117.772	119.687
	351	309.981	310.854
	352	205.689	207.613
	353	609.1	650.142
	354	142.329	147.437
	355	138.083	139.19
	356	268.489	274.977
	357	335.06	341.713
	358	593.324	605.112
	359	941.417	954.921
	360	351.306	359.765
	361	182.666	180.274
	362	417.308	320.198
	363	112.817	107.521
	364	105.838	106.125
	365	153.302	147.843
	366	305.059	309.769
	367	88.0263	90.637
	368	216.075	191.239
	369	176.901	185.772
	370	213.648	210.948
	371	337.806	328.234
	372	278.135	277.17
	373	110.74	111.315
	374	323.302	326.118
	375	152.76	163.374
	376	329.336	330.659
	377	107.299	120.838
	378	224.344	228.87
	379	506.738	511.799
	380	362.999	363.703
	381	127.518	122.122
	382	289.312	292.803
	383	160.778	167.529
	384	646.825	669.529
	385	617.73	603.879
	386	308.901	299.712
	387	262.326	259.344
	388	460.195	428.818
	389	72.6442	74.255
	390	291.361	294.426
	391	101.089	101.165
	392	108.449	108.849
	393	270.05	243.072
	394	589.668	573.279
	395	57.4197	57.3492
	396	191.215	191.379
	397	127.723	131.054
	398	48.296	48.2363
	399	286.398	296.251
	400	130.55	133.453
	401	176.986	179.085
	402	195.255	202.182
	403	171.64	174.039
	404	161.666	153.577
	405	651.439	638.738
	406	189.926	192.491
	407	125.366	129.039
	408	225.58	240.562
	409	132.088	128.555
	410	225.076	231.761
	411	455.04	477.216
	412	204.18	205.835
	413	370.95	375.666
	414	626.841	641.913
	415	123.316	120.635
	416	583.978	595.288
	417	156.936	164.304
	418	244.326	243.862
	419	196.452	201.722
	420	149.351	146.414
	421	173.56	174.195
	422	194.316	176.662
	423	191.625	195.904
	424	148.091	137.243
	425	206.73	205.707
	426	80.856	80.9458
	427	178.097	182.693
	428	240.599	237.796
	429	44.2906	45.1303
	430	168.628	168.12
	431	522.146	518.034
	432	94.5266	93.6811
	433	233.533	227.642
	434	171.357	172.962
	435	74.5352	74.7565
	436	65.7322	65.9999
	437	293.184	299.235
	438	150.165	148.69
	439	304.859	308.011
	440	332.999	338.646
	441	144.642	151.572
	442	193.1	193.395
	443	121.562	109.556
	444	395.645	396.036
	445	305.082	303.534
	446	267.824	268.023
	447	1101.93	1153.83
	448	54.8043	55.2147
	449	312.784	317.423
	450	56.4304	57.4
	451	108.356	113.937
	452	477.175	491.408
	453	153.304	153.698
	454	405.408	402.597
	455	93.4931	97.0111
	456	75.8903	74.8519
	457	392.02	392.677
	458	305.709	304.654
	459	292.842	315.014
	460	185.671	183.651
	461	239.297	239.863
	462	150.904	153.082
	463	319.483	332.923
	464	262.45	260.471
	465	351.308	354.445
	466	635.506	624.752
	467	387.604	391.078
	468	166.222	170.655
	469	207.346	210.353
	470	129.003	128.349
	471	179.385	184.257
	472	704.378	705.718
	473	158.531	157.3
	474	355.739	364.195
	475	227.176	240.775
	476	179.556	179.729
	477	96.2214	96.128
	478	164.853	170.239
	479	270.188	274.087
	480	247.321	254.29
	481	553.646	570.841
	482	280.372	281.154
	483	251.228	250.745
	484	519.34	520.203
	485	251.466	250.069
	486	163.038	168.969
	487	275.906	274.526
	488	222.505	223.757
	489	147.988	147.575
	490	194.524	187.309
	491	56.0225	55.7807
	492	320.491	323.414
	493	67.8364	68.2389
	494	318.887	320.762
	495	81.6411	81.8491
	496	141.744	140.766
	497	170.93	164.781
	498	854.128	967.3
	499	908.658	938.76
	500	81.2861	82.3439
	501	159.523	160.321
	502	222.226	221.761
	503	81.6848	84.3167
	504	100.237	99.2962
	505	78.5796	79.9794
	506	123.449	116.458
	507	246.991	249.777
	508	291.106	304.195
	509	190.48	193.19
	510	152.63	156
	511	243.346	245.326
	512	75.9938	64.1455
	513	75.839	75.2454
	514	298.813	302.151
	515	107.327	108.481
	516	282.286	283.668
	517	130.682	139.641
	518	55.6603	56.2519
	519	249.769	253.955
	520	119.924	122.014
	521	211.039	197.299
	522	213.725	214.997
	523	304.188	305.814
	524	174.028	177.185
	525	147.702	147.022
	526	395.676	437.726
	527	231.657	229.601
	528	83.439	82.7021
	529	201.871	199.974
	530	178.347	181.294
	531	119.166	117.885
	532	209.378	204.95
	533	169.519	172.621
	534	150.227	150.274
	535	137.563	137.233
	536	356.447	346.264
	537	670.591	628.809
	538	231.284	246.729
	539	228.525	226.545
	540	296.17	298.865
	541	117.056	117.831
	542	417.838	416.833
	543	374.336	356.736
	544	332.729	336.652
	545	1059.03	1018.88
	546	252.47	253.014
	547	253.73	254.047
	548	51.6904	52.0061
	549	436.099	443.399
	550	132.042	136.262
	551	399.872	399.514
	552	312.994	320.542
	553	59.9375	59.9779
	554	430.315	481.654
	555	275.577	272.827
	556	338.549	340.94
	557	265.066	261.255
	558	200.534	200.132
	559	203.589	205.075
	560	201.708	196.239
	561	54.4086	54.5261
	562	64.0473	64.3899
	563	166.059	166.21
	564	358.117	356.412
	565	498.176	488.988
	566	101.893	94.3432
	567	452.014	476.515
	568	398.811	402.78
	569	70.9068	71.5031
	570	80.3439	80.8797
	571	408.271	413.866
	572	158.545	154.123
	573	141.031	139.039
	574	123.412	121.636
	575	128.289	127.865
	576	73.6866	73.4193
	577	131.268	129.692
	578	244.907	239.989
	579	676.194	652.757
	580	139.847	140.323
	581	343.601	340.418
	582	270.106	267.27
	583	415.448	417.724
	584	83.0766	83.5563
	585	307.829	318.974
	586	98.1796	101.365
	587	101.277	100.518
	588	70.3649	71.9759
	589	304.343	304.743
	590	677.308	661.061
	591	265.386	259.544
	592	274.204	274.741
	593	109.876	111.153
	594	121.888	121.499
	595	342.076	333.134
	596	320.95	325.237
	597	238.858	244.371
	598	214.672	217.249
	599	54.2822	53.7389
	600	57.93	58.6292
	601	67.9513	67.1408
	602	66.9797	67.3121
	603	195.114	197.641
	604	1116.16	1041.36
	605	221.79	226.762
	606	62.6447	62.6941
	607	233.19	235.212
	608	112.788	112.242
	609	114.919	114.177
	610	196.709	198.909
	611	687.307	749.025
	612	185.424	188.211
	613	209.112	205.07
	614	95.5145	99.1783
	615	227.198	227.042
	616	258.75	259
	617	50.2916	50.8611
	618	184.971	178.921
	619	139.524	136.93
	620	195.197	197.755
	621	331.589	331.196
	622	397.695	403.181
	623	157.065	160.295
	624	132.002	144.146
	625	100.424	102.377
	626	100.611	99.4488
	627	252.558	251.813
	628	133.328	138.147
	629	86.0049	94.6204
	630	119.376	120.172
	631	156.972	142.503
	632	64.856	64.2914
	633	564.895	570.503
	634	385.659	364.546
	635	387.738	399.525
	636	69.1192	70.4729
	637	231.113	231.575
	638	885.178	886.73
	639	160.208	159.671
	640	162.196	159.925
	641	297.31	287.863
	642	667.042	597.376
	643	282.129	293.305
	644	325.049	327.212
	645	182.404	177.042
	646	38.5465	39.0347
	647	99.6109	97.059
	648	319.456	319.484
	649	76.6	74.7301
	650	145.374	146.715
	651	261.863	263.335
	652	76.7474	75.4841
	653	115.077	137.125
	654	171.561	173.201
	655	1308.52	1355.15
	656	230.421	230.198
	657	214.443	200.084
	658	91.1645	94.2068
	659	244.811	250.631
	660	325.967	334.171
	661	180.966	187.377
	662	441.807	443.059
	663	203.099	205.218
	664	204.722	209.468
	665	478.563	471.309
	666	103.562	108.568
	667	196.126	197.352
	668	486.926	496.517
	669	612.702	731.151
	670	58.7573	59.6491
	671	209.141	198.066
	672	65.2574	65.6923
	673	211.394	207.46
	674	710.561	739.659
	675	314.579	320.253
	676	70.6735	70.1189
	677	404.093	436.764
	678	64.443	63.495
	679	156.456	156.493
	680	171.858	157.385
	681	541.616	540.62
	682	71.9561	70.2318
	683	224.569	231.993
	684	232.325	238.021
	685	359.707	363.174
	686	136.098	135.799
	687	154.032	160.865
	688	218.054	217.567
	689	288.18	290.97
	690	49.0236	49.6766
	691	290.662	276.099
	692	117.862	116.056
	693	614.943	600.059
	694	159.225	172.276
	695	322.043	342.768
	696	137.817	140.529
	697	277.229	279.396
	698	137.134	146.622
	699	193.268	189.983
	700	706.923	659.604
	701	76.8202	82.726
	702	70.2449	70.0331
	703	360.767	362.096
	704	103.91	102.428
	705	220.131	221.677
	706	63.7239	70.7856
	707	178.89	179.305
	708	661.404	653.637
	709	86.0141	87.3337
	710	349.358	345.571
	711	247.297	249.803
	712	497.658	505.998
	713	53.5875	53.4894
	714	126.998	126.659
	715	153.695	177.833
	716	327.187	330.295
	717	184.481	180.48
	718	363.176	361.233
	719	262.794	265.65
	720	201.466	204.919
	721	99.0145	99.7812
	722	85.9323	90.1306
	723	377.435	372.781
	724	291.784	295.341
	725	114.737	115.517
	726	406.791	380.318
	727	56.2573	56.516
	728	363.739	371.513
	729	397.883	395.012
	730	308.127	304.709
	731	92.5896	93.9304
	732	371.428	376.229
	733	299.472	308.517
	734	442.599	446.183
	735	64.2886	64.0382
	736	72.4127	73.6904
	737	222.723	224.242
	738	192.981	171.892
	739	98.2134	98.9442
	740	486.034	502.502
	741	65.9937	63.5871
	742	123.918	117.119
	743	273.982	279.587
	744	343.487	347.409
	745	232.013	230.607
	746	360.427	359.773
	747	197.149	200.927
	748	213.634	206.029
	749	115.41	115.501
	750	362.365	363.853
	751	402.831	412.222
	752	91.6081	91.0074
	753	124.576	126.905
	754	150.994	160.159
	755	316.186	307.06
	756	491.628	527.51
	757	603.321	623.758
	758	100.118	100.587
	759	383.342	386.595
	760	409.435	418.009
	761	153.038	153.524
	762	268.026	272.945
	763	238.618	246.336
	764	235.249	240.354
	765	218.728	217.968
	766	138.803	137.765
	767	342.323	342.815
	768	58.5831	58.4174
	769	276.282	277.32
	770	89.397	91.7085
	771	263.884	268.048
	772	129.981	131.223
	773	190.789	176.77
	774	74.7653	75.0271
	775	266.201	271.155
	776	265.318	255.062
	777	1261.43	1346.46
	778	192.351	187.776
	779	70.3276	65.2475
	780	505.987	492.663
	781	358.942	361.488
	782	115.665	115.423
	783	83.8144	83.9008
	784	343.457	362.484
	785	349.024	344.02
	786	75.5063	77.5431
	787	76.8441	79.6034
	788	577.097	580.188
	789	104.303	105.927
	790	158.263	160.055
	791	72.2272	72.9215
	792	440.681	433.024
	793	662.35	659.202
	794	432.234	433.842
	795	284.918	278.319
	796	188.152	187.044
	797	433.269	420.508
	798	737.272	737.034
	799	176.435	179.692
	800	196.248	199.217
	801	133.241	131.617
	802	470.805	472.702
	803	239.684	241.986
	804	120.88	120.99
	805	203.813	192.709
	806	168.958	167.937
	807	359.99	362.813
	808	159.653	159.687
	809	282.469	279.318
	810	553.278	559.333
	811	168.084	170.806
	812	38.5929	39.8908
	813	319.729	314.085
	814	85.846	86.0041
	815	277.656	279.426
	816	111.846	120.99
	817	100.381	100.813
	818	447.576	480.169
	819	51.5161	50.7709
	820	130.679	130.199
	821	90.5207	93.1523
	822	277.791	278.663
	823	71.6295	72.6916
	824	217.409	210.827
	825	223.337	226.855
	826	195.817	195.738
	827	64.82	65.1407
	828	73.8455	74.1709
	829	389.122	408.338
	830	62.1686	69.7791
	831	59.599	59.3229
	832	647.668	660.46
	833	409.155	415.278
	834	177.71	155.393
	835	138.332	138.587
	836	264.944	266.84
	837	75.3208	75.2749
	838	147.958	149.18
	839	1992.62	1995.45
	840	58.4268	58.7245
	841	655.412	680.01
	842	91.0554	91.6711
	843	350.708	352.049
	844	476.203	476.03
	845	108.175	108.898
	846	248.436	247.156
	847	57.1319	57.1031
	848	224.499	226.032
	849	47.8149	48.0656
	850	211.097	214.833
	851	264.152	260.454
	852	142.519	143.124
	853	244.576	248.58
	854	159.749	161.285
	855	204.137	207.506
	856	271.495	284.234
	857	409.826	408.18
	858	62.0466	61.6229
	859	97.9074	95.9225
	860	93.5472	91.3448
	861	73.9073	74.1249
	862	525.634	543.413
	863	499.497	508.916
	864	147.06	140.857
	865	369.66	377.091
	866	84.7237	85.4864
	867	186.472	183.401
	868	130.852	145.668
	869	200.607	205.964
	870	133.351	134.889
	871	511.912	520.862
	872	202.251	208.994
	873	85.9108	85.1986
	874	285.461	289.774
	875	120.142	111.822
	876	240.547	240.488
	877	244.21	245.03
	878	184.267	182.957
	879	97.349	101.636
	880	211.8	208.981
	881	170.093	164.872
	882	798.125	837.267
	883	479.542	474.717
	884	73.1126	73.0313
	885	459.674	465.695
	886	108.858	108.897
	887	316.153	316.672
	888	154.538	154.144
	889	75.404	75.0162
	890	131.389	131.019
	891	205.386	212.083
	892	1559.48	1603.75
	893	417.092	422.491
	894	144.147	140.555
	895	257.509	256.356
	896	196.014	196.003
	897	685.566	1620.04
	898	62.9766	62.6233
	899	92.9295	94.7029
	900	350.276	401.289
	901	117.925	118.235
	902	236.34	237.747
	903	157.405	149.888
	904	117.639	108.979
	905	109.518	109.332
	906	392.385	387.299
	907	510.249	544.93
	908	1101.32	1139.68
	909	60.9911	62.1959
	910	230.027	225.651
	911	242.03	248.964
	912	554.595	545.04
	913	62.6219	62.5203
	914	289.841	287.091
	915	354.664	401.174
	916	59.1589	59.2488
	917	195.67	192.569
	918	231.595	243.75
	919	182.483	180.677
	920	45.1812	45.4316
	921	127.335	113.609
	922	466.146	477.531
	923	60.2536	67.013
	924	152.096	154.716
	925	370.318	364.578
	926	97.9605	93.7663
	927	189.66	191.038
	928	65.7841	66.7034
	929	234.672	242.277
	930	56.2298	55.9414
	931	56.8606	56.7154
	932	194.339	200.365
	933	84.7255	83.4879
	934	421.142	429.527
	935	81.8467	85.8227
	936	392.636	388.846
	937	178.33	178.631
	938	242.226	220.797
	939	258.843	245.002
	940	261.892	245.158
	941	288.699	291.436
	942	451.985	458.598
	943	181.775	188.29
	944	276.022	279.242
	945	121.579	122.379
	946	230.738	229.896
	947	177.167	180.383
	948	333.517	336.038
	949	222.453	220.474
	950	520.295	547.502
	951	442.548	446.382
	952	162.2	163.691
	953	313.366	323.155
	954	70.541	69.8617
	955	321.377	332.806
	956	183.732	174.883
	957	318.722	328.808
	958	481.563	491.564
	959	152.264	153.644
	960	101.785	102.292
	961	402.044	398.415
	962	102.396	101.613
	963	520.346	516.593
	964	128.095	130.058
	965	243.801	245.145
	966	247.099	253.872
	967	294.13	302.501
	968	152.911	151.529
	969	131.845	145.107
	970	212.266	213.532
	971	189.782	191.917
	972	133.202	133.71
	973	48.8542	50.2677
	974	69.1681	71.0208
	975	99.1741	99.5479
	976	101.63	102.183
	977	263.722	264.274
	978	117.6	118.222
	979	168.081	168.666
	980	139.84	139.921
	981	496.253	507.824
	982	80.5856	74.3933
	983	144.682	144.48
	984	88.8002	92.0131
	985	500.288	515.291
	986	193.732	194.089
	987	142.685	141.745
	988	149.284	149.459
	989	382.086	371.327
	990	238.322	246.987
	991	100.105	101.374
	992	138.139	140.164
	993	135.557	134.224
	994	430.818	434.006
	995	124.663	123.144
	996	1054.28	1072.02
	997	71.9884	71.7572
	998	332.258	336.353
	999	320.958	322.023
	1000	85.5887	90.9571
	1001	256.226	256.736
	1002	235.113	235.779
	1003	174.601	175.362
	1004	129.018	128.214
	1005	117.849	119.502
	1006	382.123	391.873
	1007	207.346	222.599
	1008	65.0495	66.4368
	1009	319.415	316.528
	1010	153.424	150.816
	1011	189.123	190.385
	1012	539.789	540.868
	1013	165.826	209.992
	1014	211.492	226.547
	1015	57.2811	57.606
	1016	205.43	206.508
	1017	238.813	239.834
	1018	146.092	146.232
	1019	187.279	188.009
	1020	70.6726	71.9113
	1021	242.325	243.78
	1022	330.159	330.621
	1023	670.513	605.974
	1024	494.306	512.291
	1025	235.982	231.659
	1026	250.295	247.263
	1027	78.4847	78.814
	1028	399.221	397.913
	1029	453.464	472.704
	1030	459.021	469.913
	1031	154.664	148.582
	1032	717.103	722.393
	1033	52.9988	52.8182
	1034	130.006	129.699
	1035	271.746	274.077
	1036	408.917	407.477
	1037	59.1642	57.9813
	1038	383.44	364.316
	1039	134.625	136.254
	1040	89.6475	98.9408
	1041	238.459	238.722
	1042	455.312	456.507
	1043	354.332	346.694
	1044	315.418	308.729
	1045	69.9627	69.1585
	1046	148.778	146.478
	1047	78.036	79.2604
	1048	80.4807	79.8135
	1049	70.8968	71.1573
	1050	1990.8	2025.64
	1051	92.305	89.9784
	1052	197.091	186.981
	1053	615.192	614.62
	1054	191.395	206.262
	1055	373.967	388.671
	1056	1401.28	1425.63
	1057	62.9322	63.5147
	1058	322.252	321.841
	1059	76.6838	79.1409
	1060	233.905	236.476
	1061	113.817	113.294
	1062	62.9859	63.5346
	1063	95.1565	95.3054
	1064	298.067	299.058
	1065	112.645	113.352
	1066	128.431	142.447
	1067	235.825	231.962
	1068	210.099	207.712
	1069	726.76	720.158
	1070	137.73	142.244
	1071	126.122	127.52
	1072	1110.93	823.909
	1073	307.211	310.845
	1074	58.8701	58.4656
	1075	139.108	134.983
	1076	396.964	411.598
	1077	172.847	191.568
	1078	83.8922	84.9369
	1079	201.463	192.413
	1080	328.463	329.852
	1081	200.538	204.437
	1082	89.897	93.3555
	1083	414.403	536.151
	1084	108.921	108.784
	1085	146.569	147.036
	1086	60.1512	60.3218
	1087	330.962	339.86
	1088	320.725	327.262
	1089	624.332	629.929
	1090	481.282	485.825
	1091	580.201	583.617
	1092	53.9625	53.09
	1093	228.388	228.579
	1094	166.013	163.084
	1095	418.244	418.959
	1096	380.682	380.318
	1097	57.1659	55.424
	1098	175.892	176.161
	1099	209.569	208.121
	1100	399.769	401.929
	1101	128.449	130.112
	1102	116.254	116.483
	1103	82.4128	84.0749
	1104	295.056	284.513
	1105	114.173	114.415
	1106	76.3307	75.9496
	1107	192.41	183.254
	1108	226.458	243.111
	1109	59.4677	62.8557
	1110	479.705	489.007
	1111	149.864	151.613
	1112	238.088	239.157
	1113	139.5	141.268
	1114	354.166	352.591
	1115	284.832	286.031
	1116	136.724	136.683
	1117	423.07	426.546
	1118	483.709	530.471
	1119	59.5181	60.0853
	1120	362.507	356.898
	1121	412.659	415.115
	1122	177.325	182.455
	1123	187.493	178.144
	1124	58.9424	58.725
	1125	340.364	341.447
	1126	216.567	212.06
	1127	73.5824	73.8848
	1128	55.5515	54.3754
	1129	150.419	153.875
	1130	472.272	488.076
	1131	244.859	245.95
	1132	294.224	299.015
	1133	101.044	93.1325
	1134	300.888	304.688
	1135	187.826	188.146
	1136	44.9604	46.3049
	1137	72.2876	72.8866
	1138	2250.48	2359.26
	1139	114.846	115.949
	1140	534.242	518.766
	1141	211.151	210.171
	1142	230.099	229.834
	1143	143.564	145.818
	1144	124.585	126.636
	1145	404.2	409.178
	1146	252.944	244.475
	1147	332.913	331.464
	1148	355.485	360.044
	1149	92.8904	93.1883
	1150	516.395	514.358
	1151	232.183	239.72
	1152	284.948	285.714
	1153	712.946	716.584
	1154	47.9587	48.1681
	1155	246.13	243.531
	1156	172.116	170.097
	1157	286.129	288.423
	1158	89.094	89.1305
	1159	63.0927	63.6524
	1160	97.889	97.9055
	1161	402.756	397.505
	1162	52.6255	50.4517
	1163	240.49	240.061
	1164	125.673	125.784
	1165	264.12	262.706
	1166	177.093	180.829
	1167	102.253	104.035
	1168	1910.29	1693.84
	1169	234.346	236.872
	1170	97.3232	108.162
	1171	66.9705	66.3111
	1172	105.456	105.464
	1173	87.4	88.5898
	1174	56.7539	57.3207
	1175	356.257	354.957
	1176	70.9702	70.1129
	1177	220.881	224.359
	1178	93.4537	85.5231
	1179	217.155	217.989
	1180	130.486	130.405
	1181	144.075	144.867
	1182	121.613	121.704
	1183	70.504	71.9841
	1184	69.8878	70.5842
	1185	103.201	101.319
	1186	401.63	411.892
	1187	99.0922	102.675
	1188	306.835	310.957
	1189	58.2085	57.9947
	1190	57.343	57.3081
	1191	232.522	228.921
	1192	113.9	116.076
	1193	134.201	123.989
	1194	61.6136	61.4319
	1195	270.556	275.5
	1196	210.746	211.887
	1197	180.181	177.649
	1198	288.646	292.572
	1199	114.013	112.109
	1200	174.236	181.691
	1201	67.8028	67.1237
	1202	199.386	202.941
	1203	426.464	430.741
	1204	217.727	224.591
	1205	44.0853	44.2059
	1206	241.967	240.201
	1207	197.074	217.746
	1208	212.662	211.817
	1209	122.724	123.33
	1210	1595.49	1597.86
	1211	181.321	188.735
	1212	292.271	293.512
	1213	207.987	216.244
	1214	302.064	299.809
	1215	79.8672	82.5102
	1216	183.877	181.978
	1217	410.001	411.57
	1218	121.345	121.721
	1219	321.276	327.783
	1220	557.119	549.471
	1221	272.835	274.39
	1222	360.237	364.131
	1223	231.984	231.121
	1224	336.081	331.565
	1225	122.557	124.357
	1226	234.203	233.552
	1227	414.643	416.281
	1228	457.962	490.95
	1229	206.33	215.479
	1230	498.035	528.817
	1231	60.4001	60.6265
	1232	77.7453	77.9003
	1233	674.276	685.872
	1234	317.041	315.61
	1235	240.543	241.252
	1236	484.302	486.043
	1237	367.779	369.856
	1238	879.272	881.633
	1239	105.745	101.078
	1240	67.999	70.908
	1241	133.228	132.654
	1242	122.587	123.017
	1243	125.434	126.012
	1244	129.269	127.644
	1245	49.3693	53.7584
	1246	354.62	352.505
	1247	235.564	234.67
	1248	154.272	157.293
	1249	155.241	156.944
	1250	208.257	209.512
	1251	107.101	105.287
	1252	249.417	250.088
	1253	82.049	81.241
	1254	128.148	133.51
	1255	165.202	161.889
	1256	309.58	312.24
	1257	121.359	121.605
	1258	272.091	282.621
	1259	117.229	116.996
	1260	112.874	113.939
	1261	153.619	151.977
	1262	83.2246	90.0127
	1263	121.855	122.074
	1264	107.58	108.538
	1265	112.746	112.333
	1266	292.299	298.636
	1267	117.95	117.373
	1268	156.806	152.904
	1269	61.8039	62.3586
	1270	332.416	353.218
	1271	117.481	115.476
	1272	355.881	380.876
	1273	117.83	118.895
	1274	22.3272	22.2038
	1275	328.822	331.908
	1276	257.367	264.007
	1277	183.171	182.262
	1278	368.853	376.914
	1279	288.39	283.591
	1280	228.912	239.211
	1281	78.2481	80.8768
	1282	215.28	219.898
	1283	268.432	277.379
	1284	54.561	52.7916
	1285	457.146	457.968
	1286	395.652	394.122
	1287	89.9778	91.7654
	1288	57.1017	56.9191
	1289	463.362	459.305
	1290	87.079	87.4484
	1291	156.693	156.07
	1292	45.3544	45.8421
	1293	72.5518	72.872
	1294	113.77	107.332
	1295	164.409	149.915
	1296	577.489	601.731
	1297	47.6582	47.5492
	1298	160.268	160.644
	1299	65.5362	65.2154
	1300	414.505	416.832
	1301	153.993	153.148
	1302	343.773	354.691
	1303	347.519	340.006
	1304	644.206	625.749
	1305	346.741	352.485
	1306	124.252	132.598
	1307	51.7097	46.7077
	1308	250.544	253.547
	1309	210.21	212.374
	1310	75.1784	74.0258
	1311	395.336	403.587
	1312	292.768	284.684
	1313	69.7935	70.4652
	1314	120.198	124.999
	1315	196.092	196.579
	1316	211.632	221.367
	1317	181.437	189.629
	1318	86.8682	88.6513
	1319	308.779	311.877
	1320	255.149	253.547
	1321	69.9919	64.1025
	1322	101.628	101.923
	1323	106.029	107.648
	1324	160.259	162.054
	1325	255.445	256.67
	1326	212.326	210.69
	1327	199.989	194.163
	1328	293.646	299.851
	1329	306.122	382.441
	1330	132.725	131.935
	1331	304.66	305.41
	1332	516.57	516.375
	1333	266.572	265.364
	1334	473.919	507.984
	1335	107.909	109.426
	1336	221.042	218.961
	1337	179.038	178.051
	1338	120.4	120.494
	1339	150.595	135.025
	1340	328.169	335.17
	1341	129.32	130.445
	1342	160.887	160.051
	1343	140.264	140.752
	1344	87.9001	89.1126
	1345	104.106	105.184
	1346	141.081	146.137
	1347	115.899	118.314
	1348	245.231	242.934
	1349	441.263	442.58
	1350	803.575	803.887
	1351	124.355	130.831
	1352	289.911	286.084
	1353	225.009	225.468
	1354	340.315	345.522
	1355	172.326	175.491
	1356	175.607	174.718
	1357	231.729	228.814
	1358	332.178	334.992
	1359	147.634	147.652
	1360	1042.64	971.743
	1361	236.751	242.191
	1362	51.6977	52.7782
	1363	344.113	350.825
	1364	258.372	261.979
	1365	425.487	425.954
	1366	187.032	189.197
	1367	105.648	114.248
	1368	161.79	158.039
	1369	430.482	459.295
	1370	421.086	425.803
	1371	194.716	189.898
	1372	118.403	121.412
	1373	86.0382	85.5306
	1374	263.078	266.393
	1375	124.912	124.152
	1376	527.161	537.745
	1377	94.9241	97.5367
	1378	61.7264	63.0288
	1379	138.442	136.677
	1380	72.9461	70.6927
	1381	247.547	251.673
	1382	484.217	491.496
	1383	116.118	118.098
	1384	77.0982	77.4949
	1385	112.99	115.298
	1386	157.872	155.834
	1387	347.894	358.364
	1388	179.449	180.259
	1389	44.1049	42.4631
	1390	157.331	155.155
	1391	222.746	237.71
	1392	262.713	269.041
	1393	183.138	175.127
	1394	135.234	136.922
	1395	391.82	395.306
	1396	181.348	203.487
	1397	284.336	285.943
	1398	316.53	316.292
	1399	372.487	377.314
	1400	933.851	966.976
	1401	193.469	190.951
	1402	139.789	135.665
	1403	280.172	276.648
	1404	479.046	485.717
	1405	226.814	228.004
	1406	335.773	343.07
	1407	128.583	130.043
	1408	357.123	355.463
	1409	134.763	135.403
	1410	533.097	539.125
	1411	221.72	227.154
	1412	189.292	185.289
	1413	144.367	150.168
	1414	188.02	192.945
	1415	381.606	421.161
	1416	114.69	113.744
	1417	278.176	269.203
	1418	118.24	118.451
	1419	494.306	508.403
	1420	881.347	882.912
	1421	318.795	295.432
	1422	118.227	122.231
	1423	67.2378	69.0299
	1424	59.9945	62.4926
	1425	61.0296	62.8914
	1426	125.284	125.328
	1427	53.1916	53.4721
	1428	53.529	54.62
	1429	450.412	455.589
	1430	104.92	103.846
	1431	138.86	138.921
	1432	80.3503	79.4386
	1433	211.472	215.557
	1434	69.0073	70.08
	1435	198.735	203.951
	1436	163.002	165.862
	1437	99.5175	98.5081
	1438	293.375	298.142
	1439	90.7375	91.1081
	1440	610.304	619.243
	1441	277.159	275.872
	1442	180.531	178.981
	1443	110.98	111.525
	1444	89.1922	88.851
	1445	76.7334	77.1323
	1446	314.892	321.863
	1447	63.9098	64.0098
	1448	70.7053	70.6764
	1449	163.17	166.211
	1450	72.2633	72.8637
	1451	65.5851	67.0294
	1452	307.277	319.326
	1453	358.921	370.625
	1454	102.9	104.725
	1455	116.08	116.705
	1456	86.1434	87.3404
	1457	230.818	229.592
	1458	645.855	625.873
	1459	76.4641	77.8076
	1460	1239.24	1200.6
	1461	97.7636	96.0079
	1462	366.768	373.433
	1463	522.045	549.993
	1464	76.4104	72.6518
	1465	119.481	123.571
	1466	72.3327	70.4732
	1467	144.762	141.191
	1468	220.181	224.638
	1469	236.821	235.39
	1470	418.902	417.244
	1471	84.7695	85.7863
	1472	237.931	237.817
	1473	309.505	303.028
	1474	486.371	437.331
	1475	385.306	388.945
	1476	550.062	579.201
	1477	118.302	122.421
	1478	64.3627	63.0045
	1479	69.64	76.12
	1480	391.615	391
	1481	294.247	281.916
	1482	229.572	219.675
	1483	294.736	298.41
	1484	238.518	237.011
	1485	97.8113	90.8437
	1486	433.478	433.397
	1487	293.911	295.434
	1488	284.501	296.193
	1489	231.225	226.969
	1490	204.335	204.168
	1491	187.146	187.107
	1492	342.791	346.217
	1493	365.904	370.546
	1494	382.351	390.488
	1495	87.4494	86.4853
	1496	103.846	103.578
	1497	107.265	104.561
	1498	165.956	160.275
	1499	94.5208	96.8308
	1500	225.052	226.695
	1501	196.497	192.768
	1502	108.7	104.339
	1503	51.9712	52.5623
	1504	357.979	358.074
	1505	215.766	216.846
	1506	606.783	644.105
	1507	123.133	124.058
	1508	82.9	82.9869
	1509	75.7273	74.9709
	1510	129.946	130.203
	1511	272.865	253.338
	1512	99.9744	97.9316
	1513	282.79	298.386
	1514	58.858	59.9868
	1515	151.294	154.214
	1516	98.2826	99.7735
	1517	224.578	203.108
	1518	154.909	154.384
	1519	109.787	107.697
	1520	149.797	135.367
	1521	94.2872	98.3432
	1522	126.454	125.324
	1523	405.007	409.82
	1524	301.053	300.652
	1525	308.84	309.13
	1526	104.593	111.513
	1527	74.0526	73.9362
	1528	86.2277	86.8786
	1529	204.884	205.838
	1530	94.6912	87.2694
	1531	249.018	249.646
	1532	68.0769	68.7165
	1533	96.0456	94.6568
	1534	433.508	438.748
	1535	327.34	321.998
	1536	55.7479	55.9008
	1537	474.317	495.927
	1538	235.053	230.216
	1539	364.447	362.958
	1540	61.9922	63.0469
	1541	130.395	138.48
	1542	185.888	180.826
	1543	230.616	230.578
	1544	464.665	461.751
	1545	76.1136	85.7007
	1546	225.633	228.352
	1547	298.97	302.893
	1548	492.367	496.254
	1549	452.521	455.786
	1550	109.214	114.933
	1551	257.112	260
	1552	234.815	239.609
	1553	198.067	197.201
	1554	1060.8	1067.4
	1555	173.399	174.607
	1556	424.41	415.62
	1557	59.893	59.834
	1558	193.655	195.847
	1559	101.895	102.041
	1560	536.813	529.585
	1561	197.706	202.651
	1562	121.021	121.948
	1563	607.776	640.151
	1564	353.176	351.384
	1565	210.687	213.336
	1566	430.403	432.869
	1567	288.974	297.021
	1568	222.829	221.582
	1569	150.31	158.888
	1570	380.175	357.114
	1571	520.821	506.75
	1572	156.353	155.152
	1573	95.9364	97.8101
	1574	65.648	65.8738
	1575	188.944	189.571
	1576	730.275	734.097
	1577	787.349	776.351
	1578	93.0631	93.5445
	1579	205.179	223.569
	1580	169.157	169.095
	1581	63.0299	61.3087
	1582	144.621	143.214
	1583	556.661	556.149
	1584	61.7326	62.4088
	1585	154.427	155.686
	1586	59.4178	60.173
	1587	74.538	82.1007
	1588	183.85	164.435
	1589	83.9951	80.7611
	1590	345.303	357.52
	1591	272.077	273.246
	1592	95.2859	90.3128
	1593	481.191	483.348
	1594	522.977	529.192
	1595	129.719	130.296
	1596	146.546	153.111
	1597	79.5179	80.6198
	1598	131.844	133.01
	1599	280.79	279.507
	1600	211.578	183.904
	1601	280.337	285.564
	1602	155.636	153.121
	1603	77.1237	76.823
	1604	237.455	235.415
	1605	253.25	249.141
	1606	76.2613	75.8465
	1607	165.972	166.785
	1608	492.187	496.135
	1609	71.3327	71.9709
	1610	204.722	212.27
	1611	274.938	275.759
	1612	310.027	301.365
	1613	122.218	124.007
	1614	577.739	631.406
	1615	65.7855	67.2752
	1616	57.9346	58.8131
	1617	58.218	57.89
	1618	258.412	265.933
	1619	204.18	199.328
	1620	120.67	119.756
	1621	49.1757	48.7703
	1622	289.373	285.829
	1623	130.287	126.705
	1624	290.003	289.428
	1625	85.8487	84.307
	1626	314.623	311.239
	1627	296.024	296.194
	1628	82.0349	81.8592
	1629	334.469	324.447
	1630	123.812	125.103
	1631	235.684	227.394
	1632	222.598	208.067
	1633	75.9463	75.8864
	1634	73.8958	73.2074
	1635	231.832	232.597
	1636	272.039	274.459
	1637	85.1045	87.9177
	1638	309.706	351.852
	1639	64.5859	64.4838
	1640	342.51	353.977
	1641	74.4069	76.3296
	1642	168.592	172.141
	1643	218.326	219.642
	1644	431.896	468.168
	1645	118.165	119.697
	1646	126.141	130.811
	1647	853.283	797.767
	1648	179.376	180.598
	1649	92.8616	92.0138
	1650	198.723	203.611
	1651	114.65	115.332
	1652	408.903	416.156
	1653	582.337	604.779
	1654	151.142	162.587
	1655	85.5734	84.2755
	1656	226.424	222.309
	1657	220.396	216.163
	1658	215.145	223.597
	1659	162.027	160.894
	1660	181.798	185.46
	1661	105.879	106.894
	1662	229.735	226.236
	1663	466.706	467.74
	1664	158.733	158.478
	1665	290.761	295.175
	1666	123.157	124.781
	1667	72.9196	83.2343
	1668	33.0145	31.7923
	1669	121.409	122.522
	1670	152.288	154.36
	1671	59.2868	59.388
	1672	221.191	226.608
	1673	449.21	465.559
	1674	272.934	281.193
	1675	348.437	346.81
	1676	60.3103	62.2171
	1677	361.23	319.213
	1678	185.415	191.967
	1679	74.8805	76.6535
	1680	110.325	119.157
	1681	173.757	176.821
	1682	132.263	133.166
	1683	138.615	127.88
	1684	444.201	451.858
	1685	130.222	129.406
	1686	97.5707	100.318
	1687	98.424	98.2218
	1688	250.143	249.476
	1689	373.417	378.94
	1690	108.125	113.416
	1691	143.531	144.992
	1692	96.428	95.1866
	1693	513.21	499.104
	1694	325.041	326.481
	1695	352.139	350.384
	1696	522.485	524.511
	1697	181.478	193.148
	1698	330.081	316.634
	1699	374.832	373.779
	1700	76.7118	74.6351
	1701	239.085	240.619
	1702	112.247	111.812
	1703	2771.18	2527.68
	1704	174.604	175.598
	1705	155.13	161.158
	1706	352.772	378.659
	1707	169.806	162.958
	1708	129.155	135.027
	1709	58.2109	58.393
	1710	256.771	249.745
	1711	472.883	473.185
	1712	816.99	808.386
	1713	109.359	107.81
	1714	221.48	225.492
	1715	404.931	404.625
	1716	215.733	239.979
	1717	355.303	367.371
	1718	194.52	197.775
	1719	109.494	112.82
	1720	705.979	710.172
	1721	122.58	121.58
	1722	163.19	147.879
	1723	73.9567	73.2988
	1724	299.496	284.725
	1725	301.482	306.404
	1726	432.192	423.938
	1727	302.08	312.601
	1728	292.321	293.833
	1729	655.596	660.455
	1730	270.428	267.413
	1731	116.842	117.809
	1732	111.026	110.697
	1733	183.651	182.072
	1734	289.105	290.504
	1735	78.6269	84.0494
	1736	223.088	225.095
	1737	257.228	259.129
	1738	80.9502	85.104
	1739	284.929	286.925
	1740	207.497	209.334
	1741	512.623	513.557
	1742	333.483	328.766
	1743	373.153	392.173
	1744	98.5263	101.898
	1745	289.205	332.319
	1746	192.345	190.828
	1747	119.923	120.936
	1748	240.913	243.253
	1749	318.974	320.325
	1750	231.516	230.103
	1751	200.581	199.855
	1752	164.528	196.299
	1753	413.527	415.156
	1754	58.3236	61.1279
	1755	494.376	490.316
	1756	112.653	113.147
	1757	82.1644	82.1442
	1758	156.94	162.599
	1759	475.088	486.149
	1760	345.17	349.102
	1761	240.881	237.56
	1762	135.581	133.516
	1763	238.718	236.129
	1764	130.694	130.857
	1765	103.945	104.504
	1766	58.1182	49.5828
	1767	305.352	310.938
	1768	285.418	291.375
	1769	114.371	134.139
	1770	163.465	161.114
	1771	242.305	243.205
	1772	228.832	229.126
	1773	165.385	165.78
	1774	333.378	332.857
	1775	81.2162	79.2199
	1776	129.94	133.228
	1777	565.363	567.726
	1778	129.539	129.821
	1779	203.263	173.967
	1780	99.6685	98.187
	1781	275.753	277.247
	1782	254.788	252.873
	1783	203.408	201.328
	1784	105.757	100.516
	1785	135.272	134.015
	1786	140.062	141.585
	1787	687.176	681.735
	1788	69.5438	72.3546
	1789	155.177	162.24
	1790	49.0734	46.3134
	1791	130.621	133.076
	1792	332.128	419.971
	1793	137.953	141.861
	1794	170.713	179.286
	1795	359.372	347.895
	1796	128.241	127.937
	1797	88.1584	90.6826
	1798	255.393	243.903
	1799	337.633	345.265
	1800	324.88	331.298
	1801	124.757	125.135
	1802	155.054	153.684
	1803	264.252	267.031
	1804	125.845	128.265
	1805	202.981	196.497
	1806	753.833	721.35
	1807	233.161	230.785
	1808	233.206	220.738
	1809	353.794	377.7
	1810	377.32	372.936
	1811	71.7874	71.471
	1812	346.132	359.723
	1813	270.377	270.577
	1814	136.323	140.126
	1815	119.862	117.574
	1816	384.62	412.244
	1817	79.3759	78.359
	1818	57.9582	57.9062
	1819	396.875	389.808
	1820	388.213	401.637
	1821	174.523	149.475
	1822	51.8642	53.9838
	1823	124.695	126.296
	1824	225.738	229.524
	1825	75.5998	77.4958
	1826	57.2427	58.5546
	1827	86.7676	88.3728
	1828	85.9076	86.0219
	1829	315.893	318.413
	1830	383.167	388.584
	1831	228.069	226.338
	1832	238.928	236.721
	1833	111.613	115.352
	1834	71.8938	77.0229
	1835	335.034	320.611
	1836	262.746	279.805
	1837	237.042	239.025
	1838	178.79	181.449
	1839	203.463	225.07
	1840	92.901	92.7509
	1841	75.4339	77.7737
	1842	231.6	266.718
	1843	112.698	112.939
	1844	74.1638	73.4766
	1845	284.084	298.947
	1846	232.727	239.481
	1847	232.477	234.129
	1848	166.493	169.354
	1849	192.419	191.79
	1850	107.428	106.897
	1851	212.824	221.068
	1852	233.47	235.275
	1853	288.012	296.625
	1854	299.398	297.908
	1855	159.741	155.876
	1856	88.5973	88.187
	1857	254.344	249.047
	1858	683.734	722.837
	1859	87.6878	80.1045
	1860	668.382	696.525
	1861	512.444	509.533
	1862	231.305	248.701
	1863	215.267	220.761
	1864	225.288	229.219
	1865	69.0644	68.756
	1866	206.065	201.816
	1867	179.251	177.806
	1868	121.608	119.736
	1869	341.34	350.356
	1870	355.958	357.643
	1871	204.419	201.992
	1872	349.045	356.355
	1873	175.416	178.422
	1874	117.65	118.463
	1875	163.727	160.809
	1876	120.642	124.328
	1877	495.936	559.386
	1878	110.33	109.479
	1879	165.181	167.532
	1880	143.965	145.637
	1881	117.412	118.895
	1882	811.436	813.837
	1883	416.149	416.225
	1884	123.413	121.911
	1885	58.0014	52.2011
	1886	86.9988	85.0276
	1887	111.531	111.427
	1888	548.822	551.747
	1889	119.164	117.948
	1890	191.196	196.22
	1891	221.083	220.072
	1892	154.569	157.21
	1893	374.341	361.493
	1894	240.942	243.018
	1895	76.6412	77.8431
	1896	181.359	175.049
	1897	66.2372	65.4419
	1898	167.352	170.217
	1899	264.779	268.652
	1900	237.244	238.069
	1901	249.458	248.51
	1902	431.178	430.033
	1903	137.003	141.095
	1904	63.6	63.7812
	1905	85.8005	95.6218
	1906	187.56	178.278
	1907	280.841	284.995
	1908	355.976	363.441
	1909	57.4743	57.4551
	1910	525.391	526.115
	1911	703.803	759.225
	1912	87.1515	86.4628
	1913	307.794	314.427
	1914	256.626	269.641
	1915	100.44	95.2691
	1916	118.455	120.273
	1917	183.965	187.981
	1918	295.304	297.341
	1919	196.21	194.85
	1920	103.96	104.647
	1921	114.6	118.459
	1922	355.789	339.062
	1923	148.874	149.103
	1924	86.6904	86.2635
	1925	108.713	107.992
	1926	185.399	187.555
	1927	388.125	382.449
	1928	313.074	334.37
	1929	275.769	275.345
	1930	318.507	319.942
	1931	289.204	286.915
	1932	127.522	128.066
	1933	350.364	350.341
	1934	381.477	382.351
	1935	216.446	216.857
	1936	346.739	338.31
	1937	143.858	137.945
	1938	328.07	353.374
	1939	245.781	244.519
	1940	475.055	480.896
	1941	64.2688	64.6421
	1942	138.285	133.911
	1943	147.677	151.105
	1944	366.406	367.978
	1945	221.092	222.084
	1946	332.567	403.057
	1947	713.29	708.517
	1948	129.192	136.06
	1949	68.4765	68.7566
	1950	453.772	446.572
	1951	113.334	116.092
	1952	73.5133	73.0229
	1953	211.87	215.496
	1954	54.6891	54.9072
	1955	115.814	119.708
	1956	449.042	445.06
	1957	419.994	422.747
	1958	74.4933	75.5039
	1959	90.0529	92.4894
	1960	149.71	145.538
	1961	222.314	231.196
	1962	392.546	395.754
	1963	256.898	257.753
	1964	112.941	116.546
	1965	195.975	217.793
	1966	285.717	286.5
	1967	273.249	272.832
	1968	285.499	297.159
	1969	108.859	106.152
	1970	267.073	267.654
	1971	79.4511	79.9507
	1972	243.969	245.551
	1973	81.7912	81.9628
	1974	109.182	115.758
	1975	172.439	171.876
	1976	271.279	270.011
	1977	374.675	388.309
	1978	255.997	257.452
	1979	520.169	504.903
	1980	269.785	270.289
	1981	66.9731	67.8928
	1982	127.674	126.674
	1983	411.46	431.227
	1984	318.542	328.421
	1985	98.5617	99.6012
	1986	268.598	277.06
	1987	151.264	151.173
	1988	549.241	530.308
	1989	458.573	453.708
	1990	193.421	195.445
	1991	181.936	192.226
	1992	38.8548	36.7783
	1993	269.712	277.045
	1994	141.684	142.553
	1995	171.925	172.872
	1996	286.514	286.593
	1997	241.849	245.983
[truncated: 16,721 more rows]

## Sheet: Figure 4
Figure 4
		CrystaLLM a (Å)	CrystaLLM a Std. Dev.	DFT a (Å)
	Ce2Hf2O7	10.75	0.07	10.7
	Ce2Mn2O7	10.5	0.22	10.46
	La2Mn2O7	10.21	0.07	10.44
	La2V2O7	10.48	0.06	10.49
	Lu2Hf2O7	10.3	0.08	10.35
	Lu2Zr2O7	10.45	0.12	10.51
	Pr2Mn2O7	10.4	0.08	10.42
	Pr2V2O7	10.51	0.06	10.49
	Pr2Hf2O7	10.8	0.06	10.59

## Sheet: SI Figure 1a
SI Figure 1a
		Atomic Number	CIF Count
	0	1	16463
	1	2	18
	2	3	128963
	3	4	103736
	4	5	102817
	5	6	28612
	6	7	28382
	7	8	143874
	8	9	23541
	9	10	15
	10	11	113624
	11	12	124763
	12	13	122086
	13	14	114351
	14	15	113057
	15	16	34132
	16	17	96658
	17	18	17
	18	19	114397
	19	20	110011
	20	21	109017
	21	22	117214
	22	23	117122
	23	24	115532
	24	25	122418
	25	26	122619
	26	27	119939
	27	28	128041
	28	29	132813
	29	30	119756
	30	31	115395
	31	32	109598
	32	33	110312
	33	34	104746
	34	35	92119
	35	36	26
	36	37	27977
	37	38	107733
	38	39	112163
	39	40	111580
	40	41	111124
	41	42	111528
	42	43	103387
	43	44	108726
	44	45	113492
	45	46	117571
	46	47	120480
	47	48	115172
	48	49	115153
	49	50	118085
	50	51	103401
	51	52	109554
	52	53	10939
	53	54	159
	54	55	25489
	55	56	110945
	56	57	109557
	57	58	22269
	58	59	23092
	59	60	23850
	60	61	13588
	61	62	22172
	62	63	21170
	63	64	22357
	64	65	21774
	65	66	23915
	66	67	23346
	67	68	23082
	68	69	22944
	69	70	20385
	70	71	23445
	71	72	109283
	72	73	110191
	73	74	111354
	74	75	108257
	75	76	108347
	76	77	112501
	77	78	113585
	78	79	115609
	79	80	112240
	80	81	113420
	81	82	113042
	82	83	110592
	83	89	13354
	84	90	13720
	85	91	12834
	86	92	14312
	87	93	12431
	88	94	12543

## Sheet: SI Figure 1b
SI Figure 1b
		Z (formula units)	CIF Count
	0	1	542080
	1	2	756292
	2	3	137446
	3	4	786546
	4	5	106
	5	6	17724
	6	7	20
	7	8	35805
	8	9	9700

## Sheet: SI Figure 1c
SI Figure 1c
		Number of constituent elements	Count
	0	1	89
	1	2	52915
	2	3	458293
	3	4	275423
	4	5	20729
	5	6	1736
	6	7	204
	7	8	16
	8	9	5
	9	10	1

## Sheet: SI Figure 1d
SI Figure 1d
		Space group number	CIF Count
	0	1	7784
	1	2	9137
	2	3	306
	3	4	2289
	4	5	3820
	5	6	56323
	6	7	951
	7	8	78916
	8	9	1586
	9	10	62182
	10	11	8131
	11	12	89356
	12	13	996
	13	14	11439
	14	15	6305
	15	16	44
	16	17	44
	17	18	156
	18	19	1508
	19	20	312
	20	21	151
	21	22	72
	22	23	144
	23	24	110
	24	25	46886
	25	26	9594
	26	27	4
	27	28	42
	28	29	3458
	29	30	27
	30	31	1707
	31	32	54
	32	33	1110
	33	34	56
	34	35	41871
	35	36	2742
	36	37	31
	37	38	30909
	38	39	81
	39	40	940
	40	41	99
	41	42	14622
	42	43	2313
	43	44	68913
	44	45	41
	45	46	410
	46	47	74004
	47	48	5
	48	49	18
	49	50	12
	50	51	4150
	51	52	215
	52	53	114
	53	54	91
	54	55	1746
	55	56	100
	56	57	2774
	57	58	3191
	58	59	7995
	59	60	815
	60	61	1654
	61	62	20719
	62	63	24921
	63	64	1306
	64	65	83077
	65	66	181
	66	67	1361
	67	68	57
	68	69	3834
	69	70	1027
	70	71	64394
	71	72	1213
	72	73	59
	73	74	4424
	74	75	17
	75	76	80
	76	77	4
	77	78	14
	78	79	45
	79	80	18
	80	81	54
	81	82	1836
	82	83	73
	83	84	104
	84	85	153
	85	86	130
	86	87	4335
	87	88	565
	88	89	6
	89	90	7
	90	91	43
	91	92	248
	92	93	0
	93	94	5
	94	95	57
	95	96	86
	96	97	91
	97	98	21
	98	99	83215
	99	100	110
	100	101	3
	101	102	60
	102	103	4
	103	104	5
	104	105	39
	105	106	3
	106	107	29115
	107	108	106
	108	109	216
	109	110	31
	110	111	213
	111	112	28
	112	113	289
	113	114	151
	114	115	4603
	115	116	25
	116	117	21
	117	118	43
	118	119	72056
	119	120	18
	120	121	1901
	121	122	1410
	122	123	102124
	123	124	46
	124	125	178
	125	126	32
	126	127	3081
	127	128	240
	128	129	16053
	129	130	191
	130	131	366
	131	132	66
	132	133	18
	133	134	15
	134	135	67
	135	136	2960
	136	137	287
	137	138	54
	138	139	95925
	139	140	5803
	140	141	6553
	141	142	260
	142	143	202
	143	144	65
	144	145	61
	145	146	1273
	146	147	487
	147	148	7354
	148	149	108
	149	150	261
	150	151	15
	151	152	244
	152	153	15
	153	154	49
	154	155	654
	155	156	29721
	156	157	90
	157	158	18
	158	159	121
	159	160	26123
	160	161	397
	161	162	677
	162	163	329
	163	164	17355
	164	165	150
	165	166	100116
	166	167	3359
	167	168	0
	168	169	28
	169	170	9
	170	171	3
	171	172	2
	172	173	519
	173	174	945
	174	175	7
	175	176	1122
	176	177	3
	177	178	22
	178	179	2
	179	180	87
	180	181	69
	181	182	119
	182	183	166
	183	184	6
	184	185	259
	185	186	4955
	186	187	22064
	187	188	122
	188	189	13705
	189	190	119
	190	191	13713
	191	192	16
	192	193	5238
	193	194	30984
	194	195	8
	195	196	3
	196	197	339
	197	198	1897
	198	199	236
	199	200	315
	200	201	65
	201	202	34
	202	203	68
	203	204	894
	204	205	2525
	205	206	153
	206	207	0
	207	208	4
	208	209	2
	209	210	3
	210	211	2
	211	212	105
	212	213	169
	213	214	57
	214	215	537
	215	216	400937
	216	217	6021
	217	218	118
	218	219	23
	219	220	511
	220	221	20050
	221	222	2
	222	223	2800
	223	224	107
	224	225	236087
	225	226	667
	226	227	15690
	227	228	11
	228	229	3065
	229	230	1281

## Sheet: SI Figure 2
SI Figure 2
		Iteration	Train loss	Validation loss
	0	0	5.7613	5.7612
	1	250	0.7541	0.7531
	2	500	0.2982	0.298
	3	750	0.2563	0.2557
	4	1000	0.2454	0.2446
	5	1250	0.24	0.2389
	6	1500	0.2359	0.2365
	7	1750	0.2331	0.233
	8	2000	0.2298	0.2294
	9	2250	0.228	0.2285
	10	2500	0.2266	0.2271
	11	2750	0.2257	0.2256
	12	3000	0.225	0.2246
	13	3250	0.2243	0.2242
	14	3500	0.2231	0.2236
	15	3750	0.2219	0.2221
	16	4000	0.2197	0.2208
	17	4250	0.22	0.22
	18	4500	0.2182	0.2196
	19	4750	0.2173	0.2182
	20	5000	0.2158	0.2164
	21	5250	0.215	0.2152
	22	5500	0.2146	0.2157
	23	5750	0.2136	0.2137
	24	6000	0.2134	0.2144
	25	6250	0.2126	0.2136
	26	6500	0.2121	0.2125
	27	6750	0.2118	0.2133
	28	7000	0.2111	0.2127
	29	7250	0.2112	0.2121
	30	7500	0.2114	0.2117
	31	7750	0.2099	0.2117
	32	8000	0.2092	0.2106
	33	8250	0.2099	0.2119
	34	8500	0.2097	0.2107
	35	8750	0.2093	0.2107
	36	9000	0.2087	0.2102
	37	9250	0.2089	0.2098
	38	9500	0.2089	0.2105
	39	9750	0.208	0.2099
	40	10000	0.2078	0.2094
	41	10250	0.2079	0.2095
	42	10500	0.2088	0.209
	43	10750	0.2078	0.2096
	44	11000	0.2071	0.2088
	45	11250	0.2067	0.2092
	46	11500	0.2068	0.2086
	47	11750	0.2066	0.2086
	48	12000	0.2068	0.2081
	49	12250	0.2064	0.2084
	50	12500	0.2062	0.2077
	51	12750	0.207	0.2088
	52	13000	0.2068	0.2085
	53	13250	0.206	0.2076
	54	13500	0.2072	0.2091
	55	13750	0.2059	0.208
	56	14000	0.2059	0.2081
	57	14250	0.2055	0.2081
	58	14500	0.2055	0.2078
	59	14750	0.2059	0.2087
	60	15000	0.2059	0.2077
	61	15250	0.2055	0.2071
	62	15500	0.205	0.2074
	63	15750	0.2046	0.2071
	64	16000	0.2048	0.2072
	65	16250	0.205	0.2071
	66	16500	0.2046	0.2069
	67	16750	0.2048	0.2067
	68	17000	0.2047	0.207
	69	17250	0.2048	0.2071
	70	17500	0.2037	0.2062
	71	17750	0.2044	0.2074
	72	18000	0.204	0.2065
	73	18250	0.2042	0.2067
	74	18500	0.2042	0.2069
	75	18750	0.2042	0.2073
	76	19000	0.2044	0.2066
	77	19250	0.2039	0.2068
	78	19500	0.2032	0.2064
	79	19750	0.2039	0.2063
	80	20000	0.2035	0.2059
	81	20250	0.2032	0.2054
	82	20500	0.2037	0.2059
	83	20750	0.203	0.2059
	84	21000	0.2034	0.2057
	85	21250	0.2029	0.2058
	86	21500	0.2027	0.2065
	87	21750	0.2029	0.2057
	88	22000	0.2036	0.2066
	89	22250	0.2034	0.2056
	90	22500	0.2032	0.2058
	91	22750	0.2026	0.2063
	92	23000	0.2032	0.2056
	93	23250	0.2024	0.2056
	94	23500	0.2024	0.2059
	95	23750	0.2025	0.2053
	96	24000	0.203	0.2053
	97	24250	0.2024	0.2052
	98	24500	0.2023	0.2055
	99	24750	0.2022	0.2055
	100	25000	0.2016	0.2051
	101	25250	0.2019	0.2051
	102	25500	0.2018	0.2048
	103	25750	0.2025	0.205
	104	26000	0.2013	0.2045
	105	26250	0.2018	0.2041
	106	26500	0.2016	0.2048
	107	26750	0.2017	0.2044
	108	27000	0.2016	0.2044
	109	27250	0.2011	0.2046
	110	27500	0.2016	0.2047
	111	27750	0.2011	0.2053
	112	28000	0.2008	0.2049
	113	28250	0.2018	0.2055
	114	28500	0.2018	0.2048
	115	28750	0.2012	0.2047
	116	29000	0.2011	0.2046
	117	29250	0.2011	0.2041
	118	29500	0.2014	0.2037
	119	29750	0.2011	0.2046
	120	30000	0.2013	0.2043
	121	30250	0.2004	0.2045
	122	30500	0.2017	0.2056
	123	30750	0.2006	0.2041
	124	31000	0.2005	0.2035
	125	31250	0.2004	0.2043
	126	31500	0.2004	0.2038
	127	31750	0.2005	0.2035
	128	32000	0.2009	0.2044
	129	32250	0.2006	0.2041
	130	32500	0.2006	0.2045
	131	32750	0.2003	0.2036
	132	33000	0.2002	0.2037
	133	33250	0.2	0.2043
	134	33500	0.2002	0.2039
	135	33750	0.1999	0.2035
	136	34000	0.2001	0.2036
	137	34250	0.2003	0.2035
	138	34500	0.1992	0.2036
	139	34750	0.2002	0.2038
	140	35000	0.1993	0.2034
	141	35250	0.1995	0.2034
	142	35500	0.2004	0.2039
	143	35750	0.2002	0.2046
	144	36000	0.1996	0.2035
	145	36250	0.1997	0.2029
	146	36500	0.1998	0.2043
	147	36750	0.1993	0.2036
	148	37000	0.1992	0.2033
	149	37250	0.1994	0.2042
	150	37500	0.1988	0.2038
	151	37750	0.1992	0.2028
	152	38000	0.1993	0.2036
	153	38250	0.199	0.203
	154	38500	0.1994	0.2033
	155	38750	0.1991	0.2033
	156	39000	0.1988	0.203
	157	39250	0.1994	0.203
	158	39500	0.1989	0.2037
	159	39750	0.1986	0.2031
	160	40000	0.1981	0.203
	161	40250	0.1986	0.203
	162	40500	0.1982	0.203
	163	40750	0.199	0.2038
	164	41000	0.1991	0.2032
	165	41250	0.1985	0.2022
	166	41500	0.1987	0.2033
	167	41750	0.1986	0.2027
	168	42000	0.1987	0.2037
	169	42250	0.1987	0.2037
	170	42500	0.1984	0.2028
	171	42750	0.1985	0.2029
	172	43000	0.1981	0.2022
	173	43250	0.1992	0.203
	174	43500	0.198	0.2023
	175	43750	0.1979	0.2029
	176	44000	0.198	0.2025
	177	44250	0.1977	0.202
	178	44500	0.1974	0.2029
	179	44750	0.1981	0.2028
	180	45000	0.1974	0.2024
	181	45250	0.1979	0.2023
	182	45500	0.1976	0.2019
	183	45750	0.1975	0.2026
	184	46000	0.197	0.2017
	185	46250	0.1977	0.2013
	186	46500	0.1978	0.2028
	187	46750	0.1972	0.2019
	188	47000	0.1972	0.2022
	189	47250	0.1969	0.2025
	190	47500	0.1968	0.2029
	191	47750	0.1977	0.2019
	192	48000	0.1976	0.2021
	193	48250	0.1978	0.2019
	194	48500	0.1971	0.2025
	195	48750	0.197	0.2018
	196	49000	0.1974	0.2017
	197	49250	0.197	0.2029
	198	49500	0.1972	0.2024
	199	49750	0.197	0.2022
	200	50000	0.1964	0.2019
	201	50250	0.1969	0.2018
	202	50500	0.1962	0.2016
	203	50750	0.1964	0.2022
	204	51000	0.1968	0.2019
	205	51250	0.1971	0.2018
	206	51500	0.1985	0.2034
	207	51750	0.1963	0.202
	208	52000	0.1972	0.2026
	209	52250	0.1965	0.2019
	210	52500	0.1963	0.2019
	211	52750	0.1964	0.2019
	212	53000	0.1959	0.2019
	213	53250	0.1967	0.2012
	214	53500	0.1968	0.2023
	215	53750	0.1958	0.2015
	216	54000	0.1958	0.2019
	217	54250	0.1961	0.2017
	218	54500	0.1965	0.2022
	219	54750	0.1956	0.2024
	220	55000	0.1957	0.2012
	221	55250	0.1963	0.2014
	222	55500	0.1962	0.2014
	223	55750	0.1958	0.2018
	224	56000	0.1959	0.2016
	225	56250	0.1958	0.2013
	226	56500	0.195	0.2016
	227	56750	0.1957	0.2021
	228	57000	0.1951	0.2013
	229	57250	0.1958	0.2013
	230	57500	0.1956	0.2015
	231	57750	0.1953	0.2014
	232	58000	0.1953	0.2014
	233	58250	0.1955	0.2016
	234	58500	0.1953	0.2012
	235	58750	0.1951	0.2008
	236	59000	0.1943	0.2014
	237	59250	0.195	0.2013
	238	59500	0.1947	0.2014
	239	59750	0.1949	0.2011
	240	60000	0.1956	0.2014
	241	60250	0.1951	0.202
	242	60500	0.1946	0.2007
	243	60750	0.1949	0.2012
	244	61000	0.1954	0.2023
	245	61250	0.1943	0.2018
	246	61500	0.1948	0.2012
	247	61750	0.1942	0.2009
	248	62000	0.1943	0.2011
	249	62250	0.1944	0.2012
	250	62500	0.1948	0.2016
	251	62750	0.1943	0.2012
	252	63000	0.1948	0.2013
	253	63250	0.1944	0.2011
	254	63500	0.1939	0.2013
	255	63750	0.1953	0.2021
	256	64000	0.1939	0.2011
	257	64250	0.1944	0.2005
	258	64500	0.1938	0.2017
	259	64750	0.1943	0.2009
	260	65000	0.194	0.2013
	261	65250	0.1934	0.2008
	262	65500	0.1944	0.2015
	263	65750	0.1936	0.2009
	264	66000	0.1932	0.2007
	265	66250	0.1933	0.2013
	266	66500	0.1935	0.2012
	267	66750	0.1935	0.2008
	268	67000	0.194	0.201
	269	67250	0.1932	0.2008
	270	67500	0.193	0.201
	271	67750	0.1929	0.2007
	272	68000	0.1933	0.2004
	273	68250	0.1932	0.2005
	274	68500	0.1935	0.2011
	275	68750	0.1932	0.2011
	276	69000	0.1931	0.201
	277	69250	0.1928	0.2011
	278	69500	0.193	0.2014
	279	69750	0.1932	0.2001
	280	70000	0.1928	0.2009
	281	70250	0.1927	0.2007
	282	70500	0.1927	0.2011
	283	70750	0.1926	0.2002
	284	71000	0.1923	0.2007
	285	71250	0.193	0.2006
	286	71500	0.1916	0.2005
	287	71750	0.1923	0.2005
	288	72000	0.1923	0.2009
	289	72250	0.1928	0.2006
	290	72500	0.1923	0.2
	291	72750	0.1923	0.2009
	292	73000	0.1917	0.2011
	293	73250	0.1921	0.2008
	294	73500	0.1922	0.2004
	295	73750	0.1922	0.2009
	296	74000	0.1923	0.2003
	297	74250	0.192	0.2003
	298	74500	0.1918	0.2002
	299	74750	0.1914	0.2006
	300	75000	0.1922	0.201
	301	75250	0.1918	0.2
	302	75500	0.1919	0.2007
	303	75750	0.1918	0.2007
	304	76000	0.1911	0.2003
	305	76250	0.1912	0.2009
	306	76500	0.1916	0.2004
	307	76750	0.1915	0.2004
	308	77000	0.1915	0.2005
	309	77250	0.1907	0.1997
	310	77500	0.1909	0.2003
	311	77750	0.1913	0.2005
	312	78000	0.1908	0.1999
	313	78250	0.1903	0.1999
	314	78500	0.1911	0.2
	315	78750	0.1911	0.2004
	316	79000	0.1907	0.2006
	317	79250	0.1905	0.2003
	318	79500	0.1912	0.2012
	319	79750	0.1911	0.2001
	320	80000	0.1911	0.2007
	321	80250	0.1911	0.2004
	322	80500	0.1909	0.2006
	323	80750	0.1901	0.2001
	324	81000	0.1904	0.2
	325	81250	0.1902	0.1999
	326	81500	0.1901	0.1996
	327	81750	0.1902	0.2006
	328	82000	0.1899	0.2003
	329	82250	0.19	0.2003
	330	82500	0.1899	0.2001
	331	82750	0.1898	0.2001
	332	83000	0.1901	0.2005
	333	83250	0.1904	0.1999
	334	83500	0.1902	0.2001
	335	83750	0.1899	0.1996
	336	84000	0.1898	0.2
	337	84250	0.1891	0.2001
	338	84500	0.19	0.2009
	339	84750	0.1895	0.2002
	340	85000	0.1895	0.2003
	341	85250	0.1893	0.2002
	342	85500	0.1896	0.2001
	343	85750	0.1893	0.1997
	344	86000	0.1894	0.2001
	345	86250	0.1896	0.2
	346	86500	0.19	0.2004
	347	86750	0.189	0.1994
	348	87000	0.1892	0.1997
	349	87250	0.1893	0.1997
	350	87500	0.1892	0.1999
	351	87750	0.1891	0.2001
	352	88000	0.1891	0.2001
	353	88250	0.1891	0.1995
	354	88500	0.1889	0.1996
	355	88750	0.1884	0.1998
	356	89000	0.1896	0.2006
	357	89250	0.1892	0.2002
	358	89500	0.1888	0.2001
	359	89750	0.1889	0.2
	360	90000	0.1887	0.2002
	361	90250	0.1886	0.2005
	362	90500	0.1891	0.1997
	363	90750	0.1895	0.2003
	364	91000	0.1885	0.2003
	365	91250	0.1893	0.1999
	366	91500	0.1886	0.2003
	367	91750	0.1885	0.2001
	368	92000	0.1891	0.1993
	369	92250	0.1887	0.2001
	370	92500	0.189	0.2001
	371	92750	0.1885	0.1999
	372	93000	0.1888	0.1996
	373	93250	0.1883	0.1994
	374	93500	0.1887	0.2005
	375	93750	0.1884	0.2001
	376	94000	0.1886	0.2
	377	94250	0.1881	0.2
	378	94500	0.1877	0.2004
	379	94750	0.1885	0.2002
	380	95000	0.1885	0.2001
	381	95250	0.188	0.2001
	382	95500	0.1874	0.1999
	383	95750	0.1886	0.2009
	384	96000	0.1879	0.2002
	385	96250	0.1883	0.2002
	386	96500	0.1876	0.1997
	387	96750	0.1883	0.2
	388	97000	0.1881	0.2003
	389	97250	0.1886	0.2005
	390	97500	0.1881	0.1998
	391	97750	0.1883	0.2002
	392	98000	0.1881	0.2003
	393	98250	0.1883	0.1995
	394	98500	0.1883	0.1992
	395	98750	0.1882	0.2001
	396	99000	0.188	0.2003
	397	99250	0.1881	0.2002
	398	99500	0.1875	0.2
	399	99750	0.1883	0.1997
	400	100000	0.1882	0.2

## Sheet: SI Figure 3a
SI Figure 3a
		Dimension 1	Dimension 2
	H	-0.947122	2.66599
	He	-1.79929	0.564396
	Li	0.743394	-2.9612
	Be	2.06609	-1.00328
	B	2.3097	2.62771
	C	-0.259443	2.97776
	N	-0.519656	2.75872
	O	-0.579983	2.73068
	F	-0.975662	2.10989
	Ne	-1.77654	0.592141
	Na	0.444916	-3.16533
	Mg	1.22927	-1.82451
	Al	2.40693	-0.935812
	Si	2.84221	1.16085
	P	1.50428	2.98095
	S	-0.0176843	2.92042
	Cl	-0.249763	2.17938
	Ar	-1.71132	0.477238
	K	-0.137844	-3.40716
	Ca	0.228463	-2.7119
	Sc	0.938769	-1.38345
	Ti	1.42525	-1.09314
	V	2.11854	-0.560387
	Cr	2.25812	-0.320634
	Mn	1.7821	-0.762178
	Fe	2.31373	0.198967
	Co	2.30023	0.377473
	Ni	2.35561	0.924065
	Cu	2.51475	0.650678
	Zn	2.63842	-0.690253
	Ga	3.04872	-0.0186742
	Ge	2.69907	1.92768
	As	1.8099	2.83086
	Se	0.398246	2.8657
	Br	-0.198169	2.14182
	Kr	-1.75599	0.446002
	Rb	-0.629961	-3.33934
	Sr	0.124443	-3.04377
	Y	0.132859	-2.02617
	Zr	0.988424	-1.47633
	Nb	1.70894	-0.848814
	Mo	1.5766	1.72205
	Tc	1.97542	0.886006
	Ru	1.02555	1.38849
	Rh	0.889052	1.56769
	Pd	1.07382	1.60083
	Ag	2.55442	1.27654
	Cd	2.98035	-0.365064
	In	3.12599	-0.217343
	Sn	2.73669	1.77819
	Sb	2.13633	2.61774
	Te	1.68304	2.77329
	I	-0.666252	1.93327
	Xe	-1.67546	0.602038
	Cs	-0.783365	-3.3249
	Ba	-0.147405	-3.26775
	La	-0.178524	-2.50917
	Ce	-1.46308	-1.94233
	Pr	-1.3592	-2.0771
	Nd	-1.14593	-2.16524
	Pm	-1.56169	-1.48356
	Sm	-1.06045	-1.91807
	Eu	-1.0412	-2.27309
	Gd	-0.75584	-1.87685
	Tb	-1.15425	-1.7735
	Dy	-0.630933	-1.70008
	Ho	-0.499421	-1.51017
	Er	-0.431234	-1.37199
	Tm	-0.325698	-1.31895
	Yb	-1.38997	-2.09155
	Lu	-0.251141	-1.20809
	Hf	0.841565	-1.61155
	Ta	1.26465	-0.964444
	W	0.902172	1.88455
	Re	1.86029	0.78231
	Os	1.09559	1.335
	Ir	1.11507	1.4726
	Pt	0.860116	1.72223
	Au	0.761562	2.07984
	Hg	2.69834	1.63504
	Tl	2.72247	-0.976775
	Pb	1.09838	2.38794
	Bi	2.26269	2.4244
	Ac	-1.60148	-1.17611
	Th	-0.77842	-0.590243
	Pa	-0.485486	-0.324826
	U	-0.338006	-0.362742
	Np	-0.479009	-0.387614
	Pu	-0.747327	-0.623791

## Sheet: SI Figure 3b
SI Figure 3b
		H	Li	Na	K	Rb	Cs	Be	Mg	Ca	Sr	Ba	Sc	Y	La	Ce	Pr	Nd	Pm	Sm	Eu	Gd	Tb	Dy	Ho	Er	Tm	Yb	Lu	Ac	Th	Pa	U	Np	Pu	Ti	Zr	Hf	V	Nb	Ta	Cr	Mo	W	Mn	Tc	Re	Fe	Ru
	H	1	0.2168	0.1429	0.0982	0.1796	0.1342	0.1898	0.119	0.1015	0.094	0.0336	0.1179	0.0517	0.075	0.13	0.1259	0.1458	0.0708	0.1433	0.1492	0.1204	0.1373	0.1884	0.1691	0.1703	0.1698	0.1523	0.1795	0.1293	0.1454	0.1692	0.1283	0.2075	0.1509	0.0532	0.0673	0.0651	0.1288	0.0469	0.0351	0.1345	0.1652	0.1107	0.1584	0.1201	0.1024	0.17	0.2397
	Li	0.2168	1	0.5544	0.4027	0.3536	0.3062	0.2996	0.3758	0.4821	0.4571	0.374	0.3203	0.2813	0.3867	0.2167	0.2349	0.2256	0.2378	0.2756	0.2512	0.2185	0.3054	0.2468	0.2259	0.2273	0.221	0.3188	0.2172	0.2314	0.1004	0.1421	0.1753	0.1684	0.2373	0.3316	0.2765	0.3432	0.2677	0.2313	0.2677	0.2771	0.144	0.0813	0.3268	0.1391	0.1015	0.1934	0.0491
	Na	0.1429	0.5544	1	0.5729	0.489	0.3021	0.2114	0.4021	0.4837	0.5272	0.49	0.2973	0.325	0.381	0.2506	0.2809	0.3089	0.2946	0.2026	0.2778	0.2719	0.2866	0.1931	0.2548	0.177	0.2395	0.3202	0.1997	0.229	0.2563	0.1604	0.1567	0.1685	0.2463	0.2681	0.3095	0.297	0.1903	0.2501	0.2091	0.1479	0.1163	0.0419	0.2219	0.1498	0.1429	0.1999	0.0531
	K	0.0982	0.4027	0.5729	1	0.6061	0.6042	0.1998	0.252	0.4432	0.5228	0.5648	0.2412	0.3516	0.3469	0.2992	0.2751	0.2461	0.1945	0.2134	0.2334	0.2791	0.2115	0.2309	0.2264	0.2597	0.208	0.2465	0.2354	0.2356	0.214	0.1923	0.1174	0.1721	0.1306	0.1303	0.2395	0.2434	0.129	0.1872	0.2352	0.1172	0.0664	0.0668	0.221	0.0827	0.1262	0.1282	0.0597
	Rb	0.1796	0.3536	0.489	0.6061	1	0.6874	0.1157	0.2078	0.2592	0.3973	0.5412	0.2024	0.1896	0.2481	0.2913	0.3534	0.3929	0.2886	0.3214	0.3385	0.2494	0.2777	0.2338	0.3112	0.2678	0.3572	0.3646	0.2241	0.3352	0.2849	0.2118	0.2773	0.2836	0.3154	0.1437	0.2263	0.145	0.1648	0.1098	0.1289	0.1002	0.0779	0.0684	0.1728	0.1262	0.0693	0.1005	0.063
	Cs	0.1342	0.3062	0.3021	0.6042	0.6874	1	0.1136	0.171	0.3016	0.3271	0.5121	0.119	0.1904	0.248	0.3871	0.3007	0.2787	0.3142	0.2727	0.3437	0.3074	0.3609	0.3241	0.2452	0.2311	0.1889	0.2859	0.2691	0.4129	0.2797	0.2732	0.2695	0.2076	0.2663	0.0853	0.1178	0.2038	0.0483	0.1606	0.1757	0.0826	0.0547	0.0304	0.0578	0.0828	0.0702	0.0341	0.0014
	Be	0.1898	0.2996	0.2114	0.1998	0.1157	0.1136	1	0.3494	0.25	0.2326	0.201	0.3415	0.2404	0.2093	0.1458	0.1848	0.0616	0.21	0.1564	0.1392	0.0837	0.1007	0.2212	0.1411	0.2498	0.1937	0.2024	0.2215	0.2247	0.1959	0.3539	0.2062	0.3158	0.2071	0.4393	0.3233	0.3589	0.3838	0.4623	0.4227	0.4237	0.074	0.0358	0.5328	0.2955	0.3054	0.3356	0.1473
	Mg	0.119	0.3758	0.4021	0.252	0.2078	0.171	0.3494	1	0.4043	0.2682	0.2188	0.5107	0.4065	0.3244	0.218	0.2611	0.2484	0.2466	0.225	0.3101	0.3028	0.2301	0.2504	0.342	0.3323	0.3608	0.2968	0.3731	0.1915	0.4007	0.2217	0.2314	0.2723	0.3226	0.4357	0.5298	0.5249	0.258	0.315	0.3914	0.2385	0.1356	0.0947	0.3935	0.1013	0.1104	0.2644	0.0934
	Ca	0.1015	0.4821	0.4837	0.4432	0.2592	0.3016	0.25	0.4043	1	0.5893	0.45	0.3602	0.5255	0.5514	0.4029	0.3312	0.3574	0.3107	0.3402	0.4479	0.3953	0.3664	0.3725	0.2843	0.2873	0.2031	0.4746	0.291	0.404	0.2493	0.2494	0.1539	0.2005	0.1607	0.2251	0.293	0.3738	0.1452	0.2277	0.2821	0.1631	0.0658	0.0114	0.2383	0.0848	0.1357	0.1387	0.065
	Sr	0.094	0.4571	0.5272	0.5228	0.3973	0.3271	0.2326	0.2682	0.5893	1	0.6191	0.2398	0.4383	0.5153	0.339	0.4012	0.3208	0.2964	0.3813	0.3383	0.2891	0.3069	0.2577	0.1849	0.27	0.2617	0.3198	0.245	0.4127	0.3026	0.1823	0.2062	0.1442	0.1412	0.233	0.3228	0.2818	0.1281	0.1724	0.2797	0.1169	-0.0035	0.0712	0.1794	0.1243	0.1567	0.1412	0.0874
	Ba	0.0336	0.374	0.49	0.5648	0.5412	0.5121	0.201	0.2188	0.45	0.6191	1	0.2441	0.3342	0.4932	0.3063	0.2943	0.3088	0.2694	0.2973	0.3332	0.2591	0.2575	0.2771	0.238	0.2074	0.2238	0.2741	0.2569	0.3902	0.1991	0.1751	0.2115	0.172	0.2517	0.2379	0.2619	0.2995	0.1187	0.1908	0.1917	0.1762	0.068	0.0285	0.1729	0.0816	0.0678	0.0873	0.0612
	Sc	0.1179	0.3203	0.2973	0.2412	0.2024	0.119	0.3415	0.5107	0.3602	0.2398	0.2441	1	0.4808	0.322	0.1443	0.1571	0.2721	0.1855	0.2486	0.2864	0.3477	0.3276	0.3579	0.411	0.3421	0.435	0.3193	0.4392	0.0861	0.206	0.3832	0.4045	0.4602	0.3286	0.5528	0.6075	0.4943	0.3267	0.3816	0.506	0.291	0.233	0.098	0.4016	0.2505	0.1662	0.1994	0.1874
	Y	0.0517	0.2813	0.325	0.3516	0.1896	0.1904	0.2404	0.4065	0.5255	0.4383	0.3342	0.4808	1	0.5535	0.4294	0.4225	0.4559	0.3563	0.469	0.349	0.5351	0.4642	0.563	0.515	0.483	0.448	0.3415	0.4307	0.2256	0.3761	0.2799	0.1683	0.1584	0.2243	0.2973	0.5065	0.4706	0.2547	0.2852	0.3446	0.1894	0.0574	0.086	0.24	0.195	0.1411	0.1666	0.1714
	La	0.075	0.3867	0.381	0.3469	0.2481	0.248	0.2093	0.3244	0.5514	0.5153	0.4932	0.322	0.5535	1	0.5116	0.5088	0.5004	0.4069	0.4524	0.4086	0.3767	0.4751	0.3555	0.334	0.2297	0.2548	0.4358	0.3006	0.5131	0.257	0.1469	0.1467	0.1417	0.2777	0.3122	0.3565	0.4136	0.2073	0.2869	0.2578	0.2505	0.1354	0.0392	0.2638	0.2162	0.1507	0.178	0.135
	Ce	0.13	0.2167	0.2506	0.2992	0.2913	0.3871	0.1458	0.218	0.4029	0.339	0.3063	0.1443	0.4294	0.5116	1	0.6777	0.615	0.561	0.5207	0.4241	0.5411	0.5768	0.4467	0.4576	0.4669	0.2754	0.5426	0.3406	0.5169	0.4644	0.342	0.2561	0.2666	0.2572	0.113	0.2713	0.296	0.1346	0.2476	0.2625	0.161	0.0742	0.0589	0.1942	0.1158	0.0901	0.1414	0.1329
	Pr	0.1259	0.2349	0.2809	0.2751	0.3534	0.3007	0.1848	0.2611	0.3312	0.4012	0.2943	0.1571	0.4225	0.5088	0.6777	1	0.705	0.6076	0.6059	0.5207	0.569	0.473	0.4462	0.3656	0.4744	0.4609	0.5065	0.3711	0.4826	0.3728	0.2191	0.2858	0.2987	0.2705	0.2105	0.3615	0.2637	0.1052	0.17	0.238	0.1757	0.0033	0.1082	0.2022	0.0852	0.1856	0.2099	0.0336
	Nd	0.1458	0.2256	0.3089	0.2461	0.3929	0.2787	0.0616	0.2484	0.3574	0.3208	0.3088	0.2721	0.4559	0.5004	0.615	0.705	1	0.5188	0.6637	0.6004	0.6187	0.5236	0.4835	0.5452	0.3732	0.4624	0.4882	0.3568	0.3233	0.3583	0.205	0.3256	0.2617	0.3751	0.2529	0.2684	0.1827	0.2684	0.2088	0.1768	0.1083	0.1214	0.0635	0.2069	0.1168	0.0695	0.2073	0.145
	Pm	0.0708	0.2378	0.2946	0.1945	0.2886	0.3142	0.21	0.2466	0.3107	0.2964	0.2694	0.1855	0.3563	0.4069	0.561	0.6076	0.5188	1	0.538	0.4618	0.4664	0.5282	0.4459	0.337	0.3036	0.3112	0.4564	0.3788	0.5522	0.4232	0.3702	0.3869	0.3682	0.4978	0.22	0.2237	0.3095	0.1008	0.2191	0.1583	0.1403	0.1088	0.1257	0.0831	0.1531	0.1172	0.1481	0.061
	Sm	0.1433	0.2756	0.2026	0.2134	0.3214	0.2727	0.1564	0.225	0.3402	0.3813	0.2973	0.2486	0.469	0.4524	0.5207	0.6059	0.6637	0.538	1	0.5633	0.568	0.4992	0.6133	0.5023	0.5192	0.4918	0.5024	0.364	0.3762	0.3769	0.314	0.3862	0.3103	0.3253	0.2285	0.2947	0.2977	0.2243	0.1313	0.2322	0.1721	0.0827	0.1421	0.202	0.1432	0.0884	0.0498	0.1179
	Eu	0.1492	0.2512	0.2778	0.2334	0.3385	0.3437	0.1392	0.3101	0.4479	0.3383	0.3332	0.2864	0.349	0.4086	0.4241	0.5207	0.6004	0.4618	0.5633	1	0.5949	0.3537	0.5415	0.4093	0.3534	0.3886	0.5459	0.3836	0.4003	0.276	0.2543	0.3721	0.3938	0.4491	0.2473	0.1702	0.2892	0.115	0.1009	0.1657	0.1776	0.0763	0.027	0.2521	0.0517	0.1401	0.2132	0.0197
	Gd	0.1204	0.2185	0.2719	0.2791	0.2494	0.3074	0.0837	0.3028	0.3953	0.2891	0.2591	0.3477	0.5351	0.3767	0.5411	0.569	0.6187	0.4664	0.568	0.5949	1	0.5817	0.6847	0.6009	0.5709	0.4888	0.3635	0.4487	0.2935	0.3661	0.307	0.3467	0.3667	0.3351	0.2198	0.275	0.3142	0.1184	0.164	0.3026	0.0734	0.1402	0.1193	0.1574	0.0404	0.1589	0.2078	0.0569
	Tb	0.1373	0.3054	0.2866	0.2115	0.2777	0.3609	0.1007	0.2301	0.3664	0.3069	0.2575	0.3276	0.4642	0.4751	0.5768	0.473	0.5236	0.5282	0.4992	0.3537	0.5817	1	0.5859	0.542	0.4486	0.4732	0.5965	0.4454	0.4292	0.312	0.2876	0.3081	0.1529	0.3653	0.2606	0.2295	0.32	0.1555	0.2456	0.1881	0.1418	0.1576	0.0629	0.0855	0.2213	0.1452	0.0999	0.0933
	Dy	0.1884	0.2468	0.1931	0.2309	0.2338	0.3241	0.2212	0.2504	0.3725	0.2577	0.2771	0.3579	0.563	0.3555	0.4467	0.4462	0.4835	0.4459	0.6133	0.5415	0.6847	0.5859	1	0.6444	0.6268	0.5324	0.4258	0.5139	0.3316	0.3057	0.3937	0.3492	0.3548	0.3914	0.1792	0.2344	0.4058	0.1718	0.1628	0.1597	0.2091	0.1079	0.0336	0.1212	0.181	0.1596	0.07	0.0987
	Ho	0.1691	0.2259	0.2548	0.2264	0.3112	0.2452	0.1411	0.342	0.2843	0.1849	0.238	0.411	0.515	0.334	0.4576	0.3656	0.5452	0.337	0.5023	0.4093	0.6009	0.542	0.6444	1	0.739	0.6512	0.4471	0.5604	0.2458	0.3544	0.3346	0.2805	0.3494	0.4445	0.2104	0.2786	0.3083	0.2374	0.1881	0.1806	0.2092	0.2185	0.0526	0.2415	0.1335	0.0364	0.1503	0.1986
	Er	0.1703	0.2273	0.177	0.2597	0.2678	0.2311	0.2498	0.3323	0.2873	0.27	0.2074	0.3421	0.483	0.2297	0.4669	0.4744	0.3732	0.3036	0.5192	0.3534	0.5709	0.4486	0.6268	0.739	1	0.7275	0.4192	0.614	0.327	0.3828	0.3981	0.2917	0.4308	0.3194	0.186	0.3719	0.4043	0.1613	0.1356	0.3041	0.1978	0.0698	0.1081	0.2465	0.0599	0.1418	0.1614	0.0898
	Tm	0.1698	0.221	0.2395	0.208	0.3572	0.1889	0.1937	0.3608	0.2031	0.2617	0.2238	0.435	0.448	0.2548	0.2754	0.4609	0.4624	0.3112	0.4918	0.3886	0.4888	0.4732	0.5324	0.6512	0.7275	1	0.4527	0.6622	0.2772	0.388	0.2979	0.3567	0.4081	0.4846	0.3474	0.4346	0.3628	0.2506	0.1491	0.2184	0.2218	0.0984	0.1122	0.2469	0.126	0.139	0.1727	0.0832
	Yb	0.1523	0.3188	0.3202	0.2465	0.3646	0.2859	0.2024	0.2968	0.4746	0.3198	0.2741	0.3193	0.3415	0.4358	0.5426	0.5065	0.4882	0.4564	0.5024	0.5459	0.3635	0.5965	0.4258	0.4471	0.4192	0.4527	1	0.415	0.4541	0.2382	0.3221	0.2776	0.321	0.3739	0.2465	0.199	0.2083	0.1149	0.1572	0.156	0.1957	0.0749	-0.0032	0.2573	0.1405	0.0509	0.0622	0.1058
	Lu	0.1795	0.2172	0.1997	0.2354	0.2241	0.2691	0.2215	0.3731	0.291	0.245	0.2569	0.4392	0.4307	0.3006	0.3406	0.3711	0.3568	0.3788	0.364	0.3836	0.4487	0.4454	0.5139	0.5604	0.614	0.6622	0.415	1	0.3466	0.3739	0.4484	0.3565	0.4234	0.5311	0.3045	0.354	0.4755	0.076	0.26	0.2327	0.2626	0.1551	0.0749	0.2677	0.1006	0.1346	0.1264	0.0867
	Ac	0.1293	0.2314	0.229	0.2356	0.3352	0.4129	0.2247	0.1915	0.404	0.4127	0.3902	0.0861	0.2256	0.5131	0.5169	0.4826	0.3233	0.5522	0.3762	0.4003	0.2935	0.4292	0.3316	0.2458	0.327	0.2772	0.4541	0.3466	1	0.4808	0.432	0.3282	0.4359	0.463	0.1118	0.21	0.3126	0.0566	0.1484	0.2118	0.1754	0.0577	0.0345	0.1281	0.1757	0.2133	0.0766	0.0502
	Th	0.1454	0.1004	0.2563	0.214	0.2849	0.2797	0.1959	0.4007	0.2493	0.3026	0.1991	0.206	0.3761	0.257	0.4644	0.3728	0.3583	0.4232	0.3769	0.276	0.3661	0.312	0.3057	0.3544	0.3828	0.388	0.2382	0.3739	0.4808	1	0.5856	0.5189	0.4572	0.5157	0.2148	0.4219	0.3442	0.2226	0.2667	0.3206	0.105	0.0522	0.1121	0.199	0.2133	0.1894	0.1832	0.1955
	Pa	0.1692	0.1421	0.1604	0.1923	0.2118	0.2732	0.3539	0.2217	0.2494	0.1823	0.1751	0.3832	0.2799	0.1469	0.342	0.2191	0.205	0.3702	0.314	0.2543	0.307	0.2876	0.3937	0.3346	0.3981	0.2979	0.3221	0.4484	0.432	0.5856	1	0.601	0.6149	0.4807	0.3278	0.2838	0.2873	0.1637	0.3486	0.4519	0.2213	0.1101	0.0849	0.312	0.2584	0.1763	0.0366	0.2052
	U	0.1283	0.1753	0.1567	0.1174	0.2773	0.2695	0.2062	0.2314	0.1539	0.2062	0.2115	0.4045	0.1683	0.1467	0.2561	0.2858	0.3256	0.3869	0.3862	0.3721	0.3467	0.3081	0.3492	0.2805	0.2917	0.3567	0.2776	0.3565	0.3282	0.5189	0.601	1	0.6021	0.5567	0.4108	0.391	0.3066	0.3329	0.3538	0.4646	0.2367	0.203	0.2372	0.2913	0.2109	0.2154	0.1968	0.067
	Np	0.2075	0.1684	0.1685	0.1721	0.2836	0.2076	0.3158	0.2723	0.2005	0.1442	0.172	0.4602	0.1584	0.1417	0.2666	0.2987	0.2617	0.3682	0.3103	0.3938	0.3667	0.1529	0.3548	0.3494	0.4308	0.4081	0.321	0.4234	0.4359	0.4572	0.6149	0.6021	1	0.6044	0.2292	0.3909	0.2999	0.2147	0.1769	0.3373	0.2406	0.177	0.1526	0.3437	0.1595	0.2342	0.1844	0.1183
	Pu	0.1509	0.2373	0.2463	0.1306	0.3154	0.2663	0.2071	0.3226	0.1607	0.1412	0.2517	0.3286	0.2243	0.2777	0.2572	0.2705	0.3751	0.4978	0.3253	0.4491	0.3351	0.3653	0.3914	0.4445	0.3194	0.4846	0.3739	0.5311	0.463	0.5157	0.4807	0.5567	0.6044	1	0.3013	0.2696	0.4177	0.2573	0.2224	0.16	0.2715	0.2149	0.0401	0.2665	0.2751	0.1673	0.1996	0.1453
	Ti	0.0532	0.3316	0.2681	0.1303	0.1437	0.0853	0.4393	0.4357	0.2251	0.233	0.2379	0.5528	0.2973	0.3122	0.113	0.2105	0.2529	0.22	0.2285	0.2473	0.2198	0.2606	0.1792	0.2104	0.186	0.3474	0.2465	0.3045	0.1118	0.2148	0.3278	0.4108	0.2292	0.3013	1	0.5199	0.442	0.4642	0.5196	0.613	0.3807	0.2654	0.2506	0.5656	0.3213	0.2537	0.335	0.1714
	Zr	0.0673	0.2765	0.3095	0.2395	0.2263	0.1178	0.3233	0.5298	0.293	0.3228	0.2619	0.6075	0.5065	0.3565	0.2713	0.3615	0.2684	0.2237	0.2947	0.1702	0.275	0.2295	0.2344	0.2786	0.3719	0.4346	0.199	0.354	0.21	0.4219	0.2838	0.391	0.3909	0.2696	0.5199	1	0.647	0.382	0.4297	0.5378	0.2795	0.1543	0.244	0.3465	0.2576	0.2514	0.2476	0.1209
	Hf	0.0651	0.3432	0.297	0.2434	0.145	0.2038	0.3589	0.5249	0.3738	0.2818	0.2995	0.4943	0.4706	0.4136	0.296	0.2637	0.1827	0.3095	0.2977	0.2892	0.3142	0.32	0.4058	0.3083	0.4043	0.3628	0.2083	0.4755	0.3126	0.3442	0.2873	0.3066	0.2999	0.4177	0.442	0.647	1	0.2556	0.4029	0.509	0.3132	0.2346	0.1809	0.2739	0.2713	0.3128	0.2028	0.0251
	V	0.1288	0.2677	0.1903	0.129	0.1648	0.0483	0.3838	0.258	0.1452	0.1281	0.1187	0.3267	0.2547	0.2073	0.1346	0.1052	0.2684	0.1008	0.2243	0.115	0.1184	0.1555	0.1718	0.2374	0.1613	0.2506	0.1149	0.076	0.0566	0.2226	0.1637	0.3329	0.2147	0.2573	0.4642	0.382	0.2556	1	0.5377	0.4158	0.5896	0.3594	0.3075	0.492	0.3781	0.3369	0.4547	0.2901
	Nb	0.0469	0.2313	0.2501	0.1872	0.1098	0.1606	0.4623	0.315	0.2277	0.1724	0.1908	0.3816	0.2852	0.2869	0.2476	0.17	0.2088	0.2191	0.1313	0.1009	0.164	0.2456	0.1628	0.1881	0.1356	0.1491	0.1572	0.26	0.1484	0.2667	0.3486	0.3538	0.1769	0.2224	0.5196	0.4297	0.4029	0.5377	1	0.6331	0.4349	0.4063	0.3022	0.4269	0.338	0.3723	0.2971	0.1874
	Ta	0.0351	0.2677	0.2091	0.2352	0.1289	0.1757	0.4227	0.3914	0.2821	0.2797	0.1917	0.506	0.3446	0.2578	0.2625	0.238	0.1768	0.1583	0.2322	0.1657	0.3026	0.1881	0.1597	0.1806	0.3041	0.2184	0.156	0.2327	0.2118	0.3206	0.4519	0.4646	0.3373	0.16	0.613	0.5378	0.509	0.4158	0.6331	1	0.2739	0.2885	0.3449	0.4652	0.2549	0.4093	0.2708	0.1642
	Cr	0.1345	0.2771	0.1479	0.1172	0.1002	0.0826	0.4237	0.2385	0.1631	0.1169	0.1762	0.291	0.1894	0.2505	0.161	0.1757	0.1083	0.1403	0.1721	0.1776	0.0734	0.1418	0.2091	0.2092	0.1978	0.2218	0.1957	0.2626	0.1754	0.105	0.2213	0.2367	0.2406	0.2715	0.3807	0.2795	0.3132	0.5896	0.4349	0.2739	1	0.3663	0.2237	0.5117	0.3571	0.3702	0.507	0.2577
	Mo	0.1652	0.144	0.1163	0.0664	0.0779	0.0547	0.074	0.1356	0.0658	-0.0035	0.068	0.233	0.0574	0.1354	0.0742	0.0033	0.1214	0.1088	0.0827	0.0763	0.1402	0.1576	0.1079	0.2185	0.0698	0.0984	0.0749	0.1551	0.0577	0.0522	0.1101	0.203	0.177	0.2149	0.2654	0.1543	0.2346	0.3594	0.4063	0.2885	0.3663	1	0.6203	0.235	0.4416	0.4589	0.2895	0.4712
	W	0.1107	0.0813	0.0419	0.0668	0.0684	0.0304	0.0358	0.0947	0.0114	0.0712	0.0285	0.098	0.086	0.0392	0.0589	0.1082	0.0635	0.1257	0.1421	0.027	0.1193	0.0629	0.0336	0.0526	0.1081	0.1122	-0.0032	0.0749	0.0345	0.1121	0.0849	0.2372	0.1526	0.0401	0.2506	0.244	0.1809	0.3075	0.3022	0.3449	0.2237	0.6203	1	0.1432	0.3208	0.4345	0.2558	0.4791
	Mn	0.1584	0.3268	0.2219	0.221	0.1728	0.0578	0.5328	0.3935	0.2383	0.1794	0.1729	0.4016	0.24	0.2638	0.1942	0.2022	0.2069	0.0831	0.202	0.2521	0.1574	0.0855	0.1212	0.2415	0.2465	0.2469	0.2573	0.2677	0.1281	0.199	0.312	0.2913	0.3437	0.2665	0.5656	0.3465	0.2739	0.492	0.4269	0.4652	0.5117	0.235	0.1432	1	0.1994	0.2164	0.505	0.2418
	Tc	0.1201	0.1391	0.1498	0.0827	0.1262	0.0828	0.2955	0.1013	0.0848	0.1243	0.0816	0.2505	0.195	0.2162	0.1158	0.0852	0.1168	0.1531	0.1432	0.0517	0.0404	0.2213	0.181	0.1335	0.0599	0.126	0.1405	0.1006	0.1757	0.2133	0.2584	0.2109	0.1595	0.2751	0.3213	0.2576	0.2713	0.3781	0.338	0.2549	0.3571	0.4416	0.3208	0.1994	1	0.693	0.3288	0.5197
	Re	0.1024	0.1015	0.1429	0.1262	0.0693	0.0702	0.3054	0.1104	0.1357	0.1567	0.0678	0.1662	0.1411	0.1507	0.0901	0.1856	0.0695	0.1172	0.0884	0.1401	0.1589	0.1452	0.1596	0.0364	0.1418	0.139	0.0509	0.1346	0.2133	0.1894	0.1763	0.2154	0.2342	0.1673	0.2537	0.2514	0.3128	0.3369	0.3723	0.4093	0.3702	0.4589	0.4345	0.2164	0.693	1	0.4534	0.3094
	Fe	0.17	0.1934	0.1999	0.1282	0.1005	0.0341	0.3356	0.2644	0.1387	0.1412	0.0873	0.1994	0.1666	0.178	0.1414	0.2099	0.2073	0.1481	0.0498	0.2132	0.2078	0.0999	0.07	0.1503	0.1614	0.1727	0.0622	0.1264	0.0766	0.1832	0.0366	0.1968	0.1844	0.1996	0.335	0.2476	0.2028	0.4547	0.2971	0.2708	0.507	0.2895	0.2558	0.505	0.3288	0.4534	1	0.2724
	Ru	0.2397	0.0491	0.0531	0.0597	0.063	0.0014	0.1473	0.0934	0.065	0.0874	0.0612	0.1874	0.1714	0.135	0.1329	0.0336	0.145	0.061	0.1179	0.0197	0.0569	0.0933	0.0987	0.1986	0.0898	0.0832	0.1058	0.0867	0.0502	0.1955	0.2052	0.067	0.1183	0.1453	0.1714	0.1209	0.0251	0.2901	0.1874	0.1642	0.2577	0.4712	0.4791	0.2418	0.5197	0.3094	0.2724	1
	Os	0.2108	0.033	0.0952	0.1227	0.0043	-0.0069	0.2217	0.104	0.1072	0.1095	0.0095	0.0842	0.1736	0.1104	0.1246	0.1261	0.0851	0.05	-0.0118	0.0039	0.1248	0.0599	0.0204	0.0809	0.1446	0.0974	0.0446	0.1285	0.0982	0.1853	0.2013	-0.0287	0.1718	0.0621	0.1557	0.1331	0.0969	0.1927	0.2393	0.2805	0.2204	0.459	0.4983	0.2369	0.4173	0.5616	0.3548	0.7008
	Co	0.197	0.2041	0.0544	0.0883	0.0712	0.0901	0.371	0.2108	0.1785	0.115	0.136	0.2619	0.1406	0.1233	0.1154	0.0676	0.0804	0.0793	0.1297	0.2179	0.1215	0.101	0.2326	0.1606	0.2054	0.1217	0.1214	0.1773	0.116	0.0688	0.159	0.2553	0.2541	0.1754	0.2104	0.1597	0.2359	0.3846	0.214	0.2109	0.485	0.3063	0.1994	0.4745	0.4074	0.4337	0.6672	0.3046
	Rh	0.1826	0.0999	0.0133	0.0077	0.029	0.0517	0.2074	0.1067	0.0896	0.0933	0.0546	0.1851	0.0857	0.0685	-0.0135	0.0136	-0.0026	0.1581	0.1458	0.0986	0.0258	0.1249	0.2038	0.0734	0.0779	0.0642	0.1353	0.1006	0.0964	0.0376	0.1861	0.1378	0.0816	0.1555	0.1796	0.0617	0.1578	0.1837	0.1681	0.145	0.2371	0.4106	0.4728	0.1411	0.442	0.3014	0.1855	0.6528
	Ir	0.2557	0.0769	0.0214	0.0841	0.0196	0.0389	0.2243	0.1349	0.1522	0.0492	0.0548	0.1959	0.0678	0.0703	0.0135	0.0183	0.0365	0.0404	0.041	0.1524	0.1554	0.0032	0.1822	0.1153	0.1237	0.0413	0.0559	0.1045	0.09	-0.0045	0.1525	0.0705	0.2528	0.09	0.0955	0.0548	0.155	0.2117	0.1491	0.2288	0.1965	0.5027	0.4078	0.244	0.3269	0.4154	0.257	0.5981
	Ni	0.2177	0.2179	0.1328	0.0356	0.09	0.0177	0.2913	0.2318	0.1174	0.0941	0.0859	0.1925	0.1342	0.1426	0.0823	0.095	0.1673	0.1923	0.1639	0.112	0.0471	0.1091	0.0955	0.1685	0.0977	0.1376	0.1381	0.1433	0.0555	0.0373	0.0716	0.1299	0.1301	0.1306	0.2592	0.1969	0.1508	0.3676	0.204	0.1153	0.3854	0.3403	0.2291	0.3314	0.5084	0.3605	0.4782	0.3618
	Pd	0.2534	0.1146	0.162	0.0629	0.0914	0.0165	0.1149	0.2113	0.0872	0.0295	0.0496	0.2125	0.0694	0.0846	-0.0251	0.0353	0.1568	0.0844	-0.0151	0.1682	0.0766	0.092	0.0143	0.1032	-0.0081	0.1364	0.1315	0.1092	0.0057	0.0335	0.0242	0.06	0.0781	0.1806	0.2336	0.0934	0.058	0.1952	0.1659	0.1048	0.1936	0.4396	0.3834	0.2106	0.3013	0.2477	0.3137	0.5955
	Pt	0.1685	0.0608	0.0703	0.0335	0.0095	0.03	0.199	0.1601	0.0808	0.1444	0.0716	0.1001	0.0503	0.063	0.0251	0.1717	0.0276	0.1416	0.044	0.144	0.1078	0.0425	0.0315	-0.0449	0.0811	0.1112	0.0725	0.1058	0.1342	0.0685	0.0322	0.1277	0.1446	0.0765	0.1996	0.1889	0.1727	0.0757	0.1874	0.2598	0.1417	0.3114	0.4999	0.1517	0.2171	0.3496	0.2781	0.4457
	Cu	0.2312	0.2504	0.1803	0.1315	0.0828	0.1057	0.3749	0.2928	0.169	0.1542	0.0346	0.1835	0.1861	0.1221	0.1476	0.1382	0.0781	0.132	0.1491	0.1357	0.1063	0.1108	0.1809	0.0809	0.1586	0.0869	0.0832	0.1104	0.1095	0.2092	0.1749	0.2054	0.0875	0.014	0.2389	0.2026	0.2246	0.358	0.2795	0.2912	0.3961	0.2341	0.2079	0.2937	0.4349	0.4956	0.4869	0.2527
	Ag	0.2243	0.1823	0.2348	0.1628	0.1504	0.0713	0.2147	0.2673	0.1599	0.097	0.0477	0.2362	0.1947	0.1329	0.1815	0.0834	0.1707	0.0907	0.1354	0.1059	0.1293	0.1462	0.0803	0.202	0.1875	0.1776	0.158	0.0589	0.0869	0.1641	0.0957	0.0626	0.1166	0.0666	0.1775	0.2578	0.1768	0.2741	0.2259	0.2225	0.2085	0.3231	0.2501	0.1794	0.4715	0.3667	0.3145	0.2746
	Au	0.1797	0.0868	0.0602	0.1016	0.0844	0.0694	0.1809	0.1526	0.0736	0.0431	0.0285	0.1205	0.1192	0.0263	0.1332	0.0731	0.0103	0.0949	0.0747	0.0561	0.0648	0.0228	0.0851	0.0875	0.1795	0.0859	0.0827	0.0906	0.1257	0.1352	0.1789	0.0358	0.149	-0.0239	0.0467	0.1567	0.1464	0.0736	0.1469	0.1681	0.1279	0.2687	0.5053	0.1094	0.1558	0.1275	0.1352	0.3705
	Zn	0.1398	0.2711	0.2321	0.137	0.1398	0.0768	0.4528	0.4176	0.1524	0.1807	0.1329	0.2949	0.2689	0.1828	0.117	0.2172	0.1445	0.1672	0.2014	0.1137	0.134	0.1645	0.1945	0.1512	0.1838	0.2871	0.2007	0.1639	0.1062	0.2241	0.1648	0.2285	0.1545	0.1636	0.3957	0.3766	0.1954	0.5376	0.3834	0.2985	0.5091	0.1353	0.1805	0.3776	0.3042	0.282	0.3653	0.2033
	Cd	0.0976	0.1342	0.2327	0.2136	0.1186	0.103	0.371	0.3993	0.2888	0.2198	0.1929	0.3209	0.2635	0.2254	0.1718	0.2132	0.1224	0.0919	0.1293	0.2133	0.1961	0.1196	0.1695	0.1751	0.284	0.2934	0.2404	0.2497	0.1898	0.1594	0.2418	0.1115	0.2685	0.1004	0.2759	0.3272	0.2709	0.2688	0.3109	0.3026	0.4928	0.1457	0.1322	0.3144	0.2412	0.3265	0.3921	0.1161
	Hg	0.2079	0.1113	0.1616	0.1443	0.1294	0.1286	0.2748	0.2119	0.1771	0.1389	0.1188	0.2119	0.1282	0.1414	0.098	0.07	0.0412	0.132	0.1289	0.1159	0.0745	0.0932	0.194	0.1414	0.1895	0.1547	0.1885	0.1811	0.2049	0.0953	0.2704	0.1038	0.2351	0.1325	0.1013	0.1819	0.2347	0.1014	0.1487	0.1591	0.178	0.337	0.1952	0.1757	0.3858	0.3414	0.1809	0.2393
	B	0.253	0.1428	0.0699	0.0608	0.0551	0.1166	0.3725	0.1328	0.0474	0.0939	0.1124	0.1007	0.1112	0.0846	0.0982	0.076	0.0468	0.141	0.0595	0.0536	0.0707	0.0613	0.0997	0.1066	0.0955	0.0536	-0.0009	0.0966	0.0881	0.1412	0.1085	0.1592	0.0792	0.1161	0.1536	0.1192	0.1311	0.2184	0.1899	0.1831	0.2452	0.3446	0.2604	0.1959	0.2501	0.2201	0.3033	0.2831
	Al	0.1675	0.2739	0.2061	0.1842	0.1001	0.0511	0.4948	0.3998	0.262	0.149	0.1819	0.3724	0.2703	0.1858	0.1601	0.1463	0.188	-0.0217	0.1241	0.1392	0.1992	0.1285	0.1789	0.2218	0.2528	0.2548	0.2197	0.2697	0.129	0.1834	0.2584	0.211	0.2171	0.1686	0.4239	0.3227	0.2618	0.5025	0.5216	0.4023	0.4241	0.2163	0.1386	0.4542	0.1726	0.2558	0.3333	0.1795
	Ga	0.1309	0.2317	0.2008	0.1202	0.0717	0.1073	0.3053	0.3366	0.18	0.0455	0.1039	0.328	0.1834	0.1686	0.166	0.0704	0.1249	0.1114	0.0779	0.1583	0.2374	0.1923	0.1859	0.2264	0.1392	0.0811	0.1409	0.1074	0.1007	0.1682	0.2086	0.1879	0.1706	0.1966	0.2993	0.2042	0.2575	0.3519	0.3279	0.3121	0.3769	0.2648	0.162	0.2532	0.337	0.313	0.4863	0.2356
	In	0.0819	0.1314	0.2368	0.1641	0.1315	0.174	0.25	0.3395	0.2728	0.1357	0.1886	0.3871	0.2508	0.2364	0.1485	0.1183	0.1475	0.1823	0.1014	0.2365	0.2043	0.2137	0.2397	0.2276	0.1402	0.1736	0.187	0.2666	0.14	0.1366	0.2537	0.2057	0.1447	0.2413	0.2796	0.2368	0.3102	0.2693	0.3621	0.2319	0.4236	0.2529	0.0936	0.2073	0.279	0.2836	0.3601	0.1086
	Tl	0.1051	0.161	0.2493	0.2498	0.2645	0.1978	0.3649	0.3082	0.2515	0.2673	0.2319	0.351	0.3491	0.2971	0.1369	0.2055	0.265	0.1445	0.2353	0.2307	0.1304	0.1515	0.1925	0.1708	0.1622	0.2821	0.1892	0.1565	0.1854	0.2882	0.272	0.264	0.1978	0.2559	0.3153	0.3698	0.2427	0.4988	0.4277	0.3467	0.302	0.0822	0.0728	0.351	0.2697	0.2506	0.2487	0.1227
	C	0.3064	0.0887	0.0375	0.1118	0.1168	0.1217	0.2017	0.0969	0.1032	0.0893	0.0994	0.0787	0.0813	0.0412	0.0607	0.0788	0.0607	0.0801	0.0532	0.0511	0.0844	0.0837	0.1001	0.12	0.1465	0.0979	0.0502	0.1452	0.1371	0.1092	0.1657	0.1494	0.147	0.057	0.1336	0.0732	0.0924	0.1402	0.1379	0.1504	0.1575	0.2382	0.2962	0.1786	0.0943	0.1384	0.1558	0.2037
	Si	0.202	0.16	0.1352	0.0702	0.0794	0.0372	0.3252	0.1888	0.1698	0.1243	0.0732	0.1337	0.1617	0.1765	0.1441	0.1888	0.1046	0.0337	0.0797	0.127	0.0386	0.0775	0.1034	0.062	0.0876	0.1256	0.1758	0.1378	0.1293	0.182	0.1563	0.1412	0.1362	0.1344	0.2897	0.2157	0.1967	0.275	0.2439	0.1957	0.3074	0.2247	0.1866	0.224	0.5276	0.4925	0.339	0.2238
	Ge	0.1785	0.1516	0.0862	0.0835	0.0416	0.0545	0.2125	0.1992	0.1644	0.0692	0.0703	0.1542	0.134	0.0894	0.166	0.0715	0.0538	0.0857	0.132	0.0873	0.1084	0.1061	0.1339	0.189	0.2085	0.0489	0.1435	0.13	0.0547	0.0948	0.2216	0.0689	0.117	0.0553	0.1893	0.1541	0.1809	0.1909	0.2179	0.2244	0.2043	0.344	0.2643	0.2291	0.298	0.2331	0.2132	0.3228
	Sn	0.1132	0.0946	0.1181	0.0883	0.1133	0.0903	0.1171	0.2172	0.1836	0.198	0.1302	0.1564	0.18	0.1618	0.128	0.1484	0.1326	0.1714	0.178	0.0678	0.103	0.2075	0.0835	0.0857	0.1295	0.146	0.1297	0.1451	0.1432	0.176	0.1414	0.2167	0.0231	0.108	0.2437	0.2519	0.2021	0.2093	0.2782	0.2243	0.1959	0.317	0.2807	0.1292	0.3558	0.3289	0.2507	0.2023
	Pb	0.191	0.0146	0.1079	0.065	0.1063	0.0519	0.0383	0.1221	0.1648	0.1633	0.1188	0.1658	0.1646	0.1903	0.1008	0.1421	0.1827	0.2489	0.2194	0.1748	0.0881	0.0741	0.1429	0.0978	0.0513	0.0736	0.0941	0.0796	0.0715	0.1808	0.1547	0.1987	0.1022	0.1256	0.1265	0.1652	0.1028	0.1694	0.1185	0.0337	0.1074	0.2656	0.471	0.0798	0.183	0.1562	0.1855	0.3829
	N	0.2846	0.0935	0.1005	0.0743	0.1049	0.1723	0.1071	0.1251	0.0593	0.0056	0.0488	0.0898	0.0448	-0.0158	0.1285	0.1033	0.1003	0.1569	0.0598	0.0461	0.1358	0.143	0.084	0.0801	0.1037	0.053	0.1074	0.0827	0.1071	0.1965	0.239	0.2119	0.1741	0.1697	0.0704	0.0431	0.012	0.1181	0.1347	0.1313	0.0819	0.1861	0.2361	0.0836	0.1519	0.1427	0.1551	0.2673
	P	0.2788	0.1373	0.1331	0.0678	0.0411	0.0336	0.1901	0.1138	0.0879	0.036	0.0616	0.1175	0.0512	0.1052	0.0499	0.0982	0.0969	0.0972	0.0694	0.1069	0.0723	0.0477	0.0653	0.0215	0.0184	0.0436	0.0905	0.083	0.0583	0.0195	0.0369	0.1383	0.1168	0.1376	0.186	0.1282	0.1297	0.2222	0.1966	0.1107	0.2409	0.3735	0.2604	0.2027	0.2169	0.2506	0.2265	0.287
	As	0.2103	0.0894	0.1335	0.0696	0.0822	0.0138	0.1417	0.1428	0.078	-0.0184	0.0422	0.1649	0.0755	0.0663	0.1227	0.0972	0.0974	0.0301	0.0407	0.0922	0.1074	0.0407	0.0398	0.1723	0.1244	0.061	0.1301	0.0274	0.0936	0.121	0.1272	0.1119	0.1739	0.1354	0.1022	0.1614	0.1005	0.1985	0.1881	0.1614	0.1835	0.4196	0.2326	0.2075	0.2232	0.2149	0.1993	0.3319
	Sb	0.1498	0.0405	0.1559	0.1056	0.0802	0.0699	0.1029	0.1404	0.0941	0.1401	0.0926	0.1446	0.1762	0.1149	0.1126	0.198	0.103	0.119	0.0495	0.1227	0.155	0.1018	0.038	0.0898	0.142	0.1425	0.105	0.1857	0.1098	0.1923	0.1884	0.2008	0.1151	0.1024	0.1717	0.2134	0.106	0.1399	0.298	0.2616	0.1834	0.3648	0.2642	0.1895	0.2047	0.3154	0.2408	0.1822
	Bi	0.2143	0.022	0.1054	0.1841	0.1156	0.1029	0.1343	0.136	0.2004	0.1767	0.1875	0.2322	0.2344	0.2101	0.1954	0.1436	0.1791	0.0986	0.1246	0.1527	0.2365	0.0461	0.1487	0.1952	0.1858	0.1253	0.0251	0.1014	0.101	0.2323	0.2088	0.1465	0.2026	0.0532	0.0598	0.2063	0.1222	0.2166	0.1646	0.1836	0.1572	0.3407	0.2398	0.1892	0.2197	0.2642	0.266	0.2623
	O	0.2988	0.0979	0.0819	0.0248	0.053	0.0552	0.0664	0.0982	0.0166	0.0234	0.0596	0.0588	0.0193	0.0584	0.0292	0.0703	0.0604	0.0676	0.0759	0.0989	0.049	0.0366	0.0709	0.0543	0.0321	0.0817	0.0673	0.0696	0.0601	0.0517	0.0646	0.0908	0.0887	0.0912	0.098	0.0662	0.0255	0.1072	0.0806	0.0323	0.1306	0.1888	0.2452	0.094	0.1065	0.0915	0.1308	0.2252
	S	0.2721	0.0344	0.0768	0.08	0.1601	0.0888	0.1063	0.1328	0.0089	0.0584	0.0144	0.0831	0.0429	-0.0063	0.1078	0.1721	0.1707	0.1086	0.1141	0.1355	0.1758	0.094	0.0773	0.102	0.133	0.1444	0.1035	0.0662	0.0494	0.1856	0.112	0.1915	0.1753	0.0995	0.1268	0.1586	0.0424	0.14	0.0716	0.0873	0.0596	0.1617	0.2685	0.1326	0.0956	0.1489	0.1877	0.1806
	Se	0.2013	0.0595	0.032	0.1036	0.0287	0.0227	0.1836	0.0882	0.0322	0.1002	0.0603	0.1199	0.1271	0.0994	0.0564	0.0735	-0.0035	0.0519	0.1057	0.0272	0.0427	0.0501	0.1062	0.0681	0.1408	0.1167	0.1042	0.1247	0.0201	0.0508	0.1163	0.0598	0.0883	0.0458	0.1547	0.1521	0.1427	0.1033	0.106	0.0906	0.1233	0.2306	0.3545	0.1377	0.1861	0.1459	0.1269	0.2872
	Te	0.2082	0.04	0.0896	0.0948	0.1298	0.102	0.1144	0.1164	0.0649	0.1284	0.1499	0.1647	0.143	0.2089	0.0932	0.0954	0.136	0.0294	0.1303	0.1409	0.0439	0.1216	0.1053	0.1705	0.0969	0.1922	0.1569	0.1625	0.1133	0.1725	0.1585	0.1887	0.1043	0.1968	0.1823	0.1735	0.1355	0.186	0.1827	0.1248	0.2283	0.4444	0.2192	0.2001	0.3033	0.2413	0.1784	0.2691
	F	0.2761	0.1116	0.0411	0.053	0.0859	0.146	0.1048	0.0563	0.0364	0.0473	0.0598	0.0578	0.0218	-0.0313	0.0703	0.1128	0.042	0.1465	0.0698	0.1291	0.0835	0.0994	0.1065	0.0648	0.1197	0.0998	0.0784	0.121	0.1113	0.1315	0.1761	0.1868	0.1443	0.1106	0.0765	0.0858	0.0801	0.0719	0.1068	0.1078	0.0821	0.1677	0.2443	0.0454	0.1106	0.1754	0.1164	0.1096
	Cl	0.2313	0.0622	0.073	0.0942	0.0434	0.0625	0.1142	0.0997	0.1446	0.091	0.0452	0.1187	0.1263	0.0983	0.1418	0.0195	0.0083	0.0343	0.0399	0.0305	0.0077	0.0565	0.0602	0.0484	0.0693	-0.0206	0.1265	0.0438	0.0809	0.1104	0.1635	0.0419	0.0859	0.0651	0.0248	0.0721	0.0735	0.0933	0.1137	0.0734	0.1334	0.2125	0.2714	0.0481	0.1754	0.1176	0.0613	0.2899
	Br	0.1884	0.0388	0.1125	0.1205	0.0731	0.0969	0.0772	0.0909	0.1162	0.1493	0.1024	0.0856	0.1521	0.1419	0.0776	0.105	0.1265	0.1307	0.0493	0.0973	0.109	0.107	0.0159	0.0297	0.0142	0.0631	0.042	0.0376	0.069	0.1779	0.0728	0.1057	0.0339	0.128	0.1351	0.1451	0.0548	0.1164	0.1654	0.0996	0.0964	0.2255	0.3419	0.0173	0.169	0.2209	0.177	0.2334
	I	0.2895	0.0642	0.0469	0.0925	0.2321	0.1781	-0.0047	0.0669	0.0815	0.0626	0.0961	0.075	0.0591	0.0839	0.156	0.1144	0.2464	0.1223	0.2121	0.2184	0.1991	0.1353	0.1305	0.2104	0.1521	0.1792	0.1703	0.1145	0.1676	0.2379	0.1991	0.2068	0.2022	0.2245	0.0591	0.0346	-0.0167	0.1326	0.0669	0.0559	0.1063	0.2169	0.2423	0.1291	0.0926	0.1084	0.1201	0.2295
	He	0.2602	0.2372	0.1275	0.1621	0.2525	0.3392	0.1729	0.047	0.0553	0.1128	0.1925	0.0652	0.022	0.0923	0.2172	0.1921	0.1632	0.2946	0.2126	0.1102	0.1213	0.2932	0.1747	0.2208	0.2537	0.2732	0.2473	0.2674	0.3342	0.1993	0.2658	0.2114	0.2464	0.3338	0.122	0.0762	0.1391	0.1109	0.1032	0.0872	0.1709	0.1427	0.0964	0.0563	0.1442	0.1057	0.0201	0.0439
	Ne	0.1644	0.1897	0.0907	0.1425	0.2447	0.3033	0.0808	0.0142	-0.0171	0.0708	0.1469	0.0521	-0.0008	0.0032	0.1698	0.1664	0.1814	0.2747	0.2199	0.1363	0.1904	0.26	0.1834	0.2423	0.2749	0.253	0.1745	0.1705	0.257	0.2167	0.2722	0.2784	0.291	0.3137	0.1441	0.0738	0.0938	0.1635	0.0505	0.1058	0.0875	0.1645	0.2076	0.0438	0.1433	0.1148	0.0816	0.1037
	Ar	0.1671	0.0766	0.1086	0.2429	0.2816	0.2953	0.0817	0.0454	0.1016	0.1626	0.174	0.0602	0.0897	0.0312	0.2526	0.212	0.1818	0.248	0.2312	0.134	0.1812	0.2096	0.2139	0.2886	0.3957	0.3417	0.2733	0.3128	0.3378	0.3065	0.4203	0.2322	0.3727	0.2975	0.0299	0.0686	0.0665	0.0298	0.0425	0.0848	0.0555	0.0881	0.1484	0.0937	0.0436	0.0397	-0.0244	0.1511
	Kr	0.2153	0.1474	0.1113	0.2185	0.3384	0.3754	0.0393	0.019	0.141	0.2706	0.2314	0.0341	0.0862	0.096	0.24	0.182	0.1675	0.236	0.3225	0.1632	0.1346	0.2616	0.2524	0.2509	0.3338	0.3071	0.3164	0.2388	0.3726	0.288	0.3529	0.273	0.2797	0.2754	0.0273	0.0666	0.0915	0.0776	-0.0201	0.0634	0.0397	0.0871	0.1504	0.0118	0.0995	0.051	-0.0871	0.1571
	Xe	0.2423	0.0854	0.1299	0.202	0.3744	0.346	0.0024	-0.027	0.1112	0.2204	0.3058	0.0815	0.0215	0.0515	0.1493	0.1493	0.2227	0.1861	0.2405	0.2124	0.1597	0.1766	0.1525	0.1811	0.1837	0.2526	0.2299	0.2185	0.2833	0.2283	0.3202	0.3582	0.3163	0.298	0.0633	0.0375	0.0068	0.0663	0.0355	0.0631	0.0863	0.1381	0.1752	0.0814	0.073	0.0333	-0.0057	0.1211
[truncated: 41 more columns]

[truncated: 5 more sheets: SI Figure 4, SI Figure 5a, SI Figure 5b, SI Figure 5c, SI Figure 6]
